# Supplementary material for: 1-[4-(3,5-Difluoro­benz­yloxy)-2-hy­droxy­phen­yl]ethanone
Source: Acta Crystallogr Sect E Struct Rep Online. 2010 Aug 28;66(Pt 9):o2468. doi: 10.1107/S1600536810033787 (PMC3007899; doi:10.1107/S1600536810033787)
Supplement: Supplementary file 1 [file e-66-o2468-sup1.cif]

##############################################################################
###                                                                        ###
###        Electronic paper (Acta Crystallographica Section E)             ###
###                                                                        ###
##############################################################################
#                                                                            #
# This CIF contains the data in a paper accepted for publication in Acta     #
# Crystallographica Section E. It conforms to the requirements of Notes      #
# for Authors for Section E, and has been peer reviewed under the auspices   #
# of the IUCr Commission on Journals.                                        #
#                                                                            #
# Full details of the Crystallographic Information File format               #
# are given in the paper "The Crystallographic Information File (CIF):       #
# a New Standard Archive File for Crystallography" by S. R. Hall, F. H.      #
# Allen and I. D. Brown [Acta Cryst. (1991), A47, 655-685].                  #
#                                                                            #
# The current version of the core CIF dictionary is obtainable from          #
# ftp://ftp.iucr.org/pub/cif_core.dic. The current version number is 2.4.    #
#                                                                            #
# Software is freely available for graphical display of the structure(s) in  #
# this CIF.  For information consult the CIF home page http://www.iucr.org/  #
# cif/home.html                                                              #
#                                                                            #
# This file may be used for bona fide research purposes within the           #
# scientific community so long as proper attribution is given to the journal # 
# article from which it was obtained.                                        #
#                                                                            #
##############################################################################
                                             
data_I
_audit_creation_method     SHELXL-97
_chemical_name_systematic
;
;
_chemical_name_common
;
1-[4-(3,5-Difluorobenzyloxy)-2-hydroxyphenyl]ethanone
;
_chemical_formula_moiety     'C15 H12 F2 O3'
_chemical_formula_sum     'C15 H12 F2 O3'
_chemical_formula_iupac     'C15 H12 F2 O3'
_chemical_formula_weight     278.25
_chemical_melting_point     ?
_symmetry_cell_setting     triclinic
_symmetry_space_group_name_H-M     'P -1'
_symmetry_space_group_name_hall     '-P 1'
loop_
    _symmetry_equiv_pos_as_xyz
    'x, y, z'
    '-x, -y, -z'
_cell_length_a     7.4220(8)
_cell_length_b     13.0329(14)
_cell_length_c     14.1171(16)
_cell_angle_alpha     83.921(2)
_cell_angle_beta     77.9130(10)
_cell_angle_gamma     76.5010(10)
_cell_volume     1296.1(2)
_cell_formula_units_Z     4
_cell_measurement_reflns_used     1571
_cell_measurement_theta_min     2.415
_cell_measurement_theta_max     22.988
_cell_measurement_temperature     298(2)
_exptl_crystal_description     triclinic
_exptl_crystal_colour     colorless
_exptl_crystal_size_max     0.40
_exptl_crystal_size_mid     0.32
_exptl_crystal_size_min     0.28
_exptl_crystal_density_diffrn     1.426
_exptl_crystal_density_meas     ?
_exptl_crystal_density_method     'not measured'
_exptl_crystal_F_000     576
_exptl_absorpt_coefficient_mu     0.117
_exptl_absorpt_correction_type     multi-scan
_exptl_absorpt_process_details     '(SADABS; Sheldrick, 1996)'
_exptl_absorpt_correction_T_min     0.9545
_exptl_absorpt_correction_T_max     0.9679
_exptl_special_details
;
;
_diffrn_ambient_temperature     298(2)
_diffrn_radiation_type     MoK\a
_diffrn_radiation_wavelength     0.71073
_diffrn_radiation_source     'fine-focus sealed tube'
_diffrn_radiation_monochromator     graphite
_diffrn_measurement_device_type     'Siemens SMART CCD area-detector'
_diffrn_measurement_method     '\w scans'
_diffrn_detector_area_resol_mean     ?
_diffrn_reflns_number     6817
_diffrn_reflns_av_R_equivalents     0.0362
_diffrn_reflns_av_sigmaI/netI     0.0683
_diffrn_reflns_theta_min     1.48
_diffrn_reflns_theta_max     25.02
_diffrn_reflns_theta_full     25.00
_diffrn_measured_fraction_theta_max     0.982
_diffrn_measured_fraction_theta_full     0.982
_diffrn_reflns_limit_h_min     -8
_diffrn_reflns_limit_h_max     8
_diffrn_reflns_limit_k_min     -13
_diffrn_reflns_limit_k_max     15
_diffrn_reflns_limit_l_min     -16
_diffrn_reflns_limit_l_max     16
_diffrn_standards_number     ?
_diffrn_standards_interval_count     ?
_diffrn_standards_interval_time     ?
_diffrn_standards_decay_%     ?
_refine_special_details
;
Refinement of <i>F</i>^2^ against ALL reflections. The weighted <i>R</i>-factor
<i>wR</i> and goodness of fit <i>S</i> are based on <i>F</i>^2^, conventional
<i>R</i>-factors <i>R</i> are based on <i>F</i>, with <i>F</i> set to zero for
negative <i>F</i>^2^. The threshold expression of <i>F</i>^2^ >
\s(<i>F</i>^2^) is used only for calculating <i>R</i>-factors(gt) <i>etc</i>.
and is not relevant to the choice of reflections for refinement.
<i>R</i>-factors based on <i>F</i>^2^ are statistically about twice as large
as those based on <i>F</i>, and <i>R</i>- factors based on ALL data will be
even larger.
;
_reflns_number_total     4491
_reflns_number_gt     2244
_reflns_threshold_expression     I>2\s(I)
_refine_ls_structure_factor_coef     Fsqd
_refine_ls_matrix_type     full
_refine_ls_R_factor_all     0.1321
_refine_ls_R_factor_gt     0.0721
_refine_ls_wR_factor_gt     0.2005
_refine_ls_wR_factor_ref     0.2308
_refine_ls_goodness_of_fit_ref     0.964
_refine_ls_restrained_S_all     0.964
_refine_ls_number_reflns     4491
_refine_ls_number_parameters     363
_refine_ls_number_restraints     0
_refine_ls_hydrogen_treatment     constr
_refine_ls_weighting_scheme     calc
_refine_ls_weighting_details
                 'calc w=1/[\s^2^(Fo^2^)+(0.1234P)^2^] where P=(Fo^2^+2Fc^2^)/3'
_atom_sites_solution_hydrogens     geom
_atom_sites_solution_primary     direct
_atom_sites_solution_secondary     difmap
_refine_ls_shift/su_max     0.000
_refine_ls_shift/su_mean     0.000
_refine_diff_density_max     0.266
_refine_diff_density_min     -0.217
_refine_ls_extinction_method     none
_refine_ls_extinction_coef     0.086
loop_
    _atom_type_symbol
    _atom_type_description
    _atom_type_scat_dispersion_real
    _atom_type_scat_dispersion_imag
    _atom_type_scat_source
    'C' 'C' 0.0033 0.0016
                         'International Tables Vol C Tables 4.2.6.8 and 6.1.1.4'
    'H' 'H' 0.0000 0.0000
                         'International Tables Vol C Tables 4.2.6.8 and 6.1.1.4'
    'F' 'F' 0.0171 0.0103
                         'International Tables Vol C Tables 4.2.6.8 and 6.1.1.4'
    'O' 'O' 0.0106 0.0060
                         'International Tables Vol C Tables 4.2.6.8 and 6.1.1.4'
_computing_data_collection     'SMART (Siemens, 1996)'
_computing_cell_refinement     'SAINT (Siemens, 1996)'
_computing_data_reduction     'SAINT (Siemens, 1996)'
_computing_structure_solution     'SHELXS97 (Sheldrick, 2008)'
_computing_structure_refinement     'SHELXL97 (Sheldrick, 2008)'
_computing_molecular_graphics     'SHELXTL (Sheldrick, 2008)'
_computing_publication_material     'SHELXTL (Sheldrick, 2008)'
loop_
    _atom_site_type_symbol
    _atom_site_label
    _atom_site_fract_x
    _atom_site_fract_y
    _atom_site_fract_z
    _atom_site_U_iso_or_equiv
    _atom_site_adp_type
    _atom_site_calc_flag
    _atom_site_refinement_flags
    _atom_site_occupancy
    _atom_site_disorder_assembly
    _atom_site_disorder_group
    F F1 1.1302(5) -0.2012(2) -0.40710(17) 0.1012(10) Uani d . 1 . .
    F F2 1.0857(4) 0.1549(2) -0.36867(17) 0.0938(10) Uani d . 1 . .
    O O1 0.3966(4) -0.0294(2) 0.39116(18) 0.0685(9) Uani d . 1 . .
    O O2 0.5359(4) -0.1407(2) 0.24593(18) 0.0660(9) Uani d . 1 . .
    H H2 0.4839 -0.1278 0.3020 0.099 Uiso d R 1 . .
    O O3 0.7935(4) 0.0311(2) -0.04745(16) 0.0550(8) Uani d . 1 . .
    C C1 0.3850(7) 0.1531(3) 0.3919(3) 0.0710(13) Uani d . 1 . .
    H H1A 0.3360 0.1414 0.4597 0.106 Uiso calc R 1 . .
    H H1B 0.2913 0.2023 0.3626 0.106 Uiso calc R 1 . .
    H H1C 0.4958 0.1815 0.3844 0.106 Uiso calc R 1 . .
    C C2 0.4350(6) 0.0503(3) 0.3436(3) 0.0537(10) Uani d . 1 . .
    C C3 0.5232(5) 0.0463(3) 0.2413(2) 0.0429(9) Uani d . 1 . .
    C C4 0.5740(5) -0.0511(3) 0.1963(2) 0.0450(9) Uani d . 1 . .
    C C5 0.6623(5) -0.0580(3) 0.1002(2) 0.0457(9) Uani d . 1 . .
    H H5A 0.6932 -0.1227 0.0719 0.055 Uiso calc R 1 . .
    C C6 0.7044(5) 0.0296(3) 0.0468(2) 0.0425(9) Uani d . 1 . .
    C C7 0.6561(5) 0.1271(3) 0.0888(2) 0.0499(10) Uani d . 1 . .
    H H7 0.6832 0.1871 0.0522 0.060 Uiso calc R 1 . .
    C C8 0.5688(5) 0.1336(3) 0.1839(2) 0.0486(10) Uani d . 1 . .
    H H8 0.5387 0.1987 0.2113 0.058 Uiso calc R 1 . .
    C C9 0.8450(6) -0.0657(3) -0.0942(2) 0.0511(10) Uani d . 1 . .
    H H9A 0.7336 -0.0936 -0.0915 0.061 Uiso calc R 1 . .
    H H9B 0.9319 -0.1171 -0.0610 0.061 Uiso calc R 1 . .
    C C10 0.9362(5) -0.0474(3) -0.1973(2) 0.0453(9) Uani d . 1 . .
    C C11 0.9919(6) -0.1327(3) -0.2559(3) 0.0585(11) Uani d . 1 . .
    H H11 0.9724 -0.1990 -0.2309 0.070 Uiso calc R 1 . .
    C C12 1.0756(6) -0.1181(4) -0.3505(3) 0.0630(12) Uani d . 1 . .
    C C13 1.1114(6) -0.0235(4) -0.3913(3) 0.0592(11) Uani d . 1 . .
    H H13 1.1714 -0.0155 -0.4556 0.071 Uiso calc R 1 . .
    C C14 1.0529(6) 0.0592(3) -0.3312(3) 0.0582(11) Uani d . 1 . .
    C C15 0.9681(6) 0.0493(3) -0.2359(3) 0.0543(10) Uani d . 1 . .
    H H15 0.9327 0.1073 -0.1978 0.065 Uiso calc R 1 . .
    F F3 -0.1980(4) 0.6542(2) 0.85834(18) 0.1013(10) Uani d . 1 . .
    F F4 -0.0009(4) 0.2932(2) 0.93069(17) 0.0972(10) Uani d . 1 . .
    O O4 0.6255(5) 0.4794(2) 0.11718(18) 0.0730(9) Uani d . 1 . .
    O O5 0.5718(4) 0.3646(2) 0.27167(18) 0.0697(9) Uani d . 1 . .
    H H5 0.6143 0.3793 0.2147 0.104 Uiso d R 1 . .
    O O6 0.1814(4) 0.5295(2) 0.55010(16) 0.0569(8) Uani d . 1 . .
    C C16 0.4955(7) 0.6621(4) 0.1001(3) 0.0734(14) Uani d . 1 . .
    H H16A 0.5610 0.6523 0.0343 0.110 Uiso calc R 1 . .
    H H16B 0.5433 0.7121 0.1277 0.110 Uiso calc R 1 . .
    H H16C 0.3630 0.6883 0.1010 0.110 Uiso calc R 1 . .
    C C17 0.5250(6) 0.5590(3) 0.1580(3) 0.0551(11) Uani d . 1 . .
    C C18 0.4401(5) 0.5514(3) 0.2605(2) 0.0426(9) Uani d . 1 . .
    C C19 0.4657(6) 0.4531(3) 0.3139(2) 0.0487(10) Uani d . 1 . .
    C C20 0.3820(5) 0.4430(3) 0.4103(2) 0.0476(10) Uani d . 1 . .
    H H20 0.3995 0.3774 0.4441 0.057 Uiso calc R 1 . .
    C C21 0.2719(5) 0.5314(3) 0.4563(2) 0.0425(9) Uani d . 1 . .
    C C22 0.2473(6) 0.6292(3) 0.4062(2) 0.0519(10) Uani d . 1 . .
    H H22 0.1748 0.6886 0.4377 0.062 Uiso calc R 1 . .
    C C23 0.3298(5) 0.6385(3) 0.3104(2) 0.0501(10) Uani d . 1 . .
    H H23 0.3119 0.7047 0.2775 0.060 Uiso calc R 1 . .
    C C24 0.2003(6) 0.4312(3) 0.6062(2) 0.0500(10) Uani d . 1 . .
    H H24A 0.3325 0.4014 0.6070 0.060 Uiso calc R 1 . .
    H H24B 0.1513 0.3818 0.5772 0.060 Uiso calc R 1 . .
    C C25 0.0940(5) 0.4486(3) 0.7071(2) 0.0452(9) Uani d . 1 . .
    C C26 -0.0051(6) 0.5473(3) 0.7369(3) 0.0533(10) Uani d . 1 . .
    H H26 -0.0067 0.6063 0.6936 0.064 Uiso calc R 1 . .
    C C27 -0.1003(6) 0.5569(3) 0.8303(3) 0.0602(12) Uani d . 1 . .
    C C28 -0.1032(6) 0.4739(3) 0.8982(3) 0.0573(11) Uani d . 1 . .
    H H28 -0.1689 0.4821 0.9616 0.069 Uiso calc R 1 . .
    C C29 -0.0026(6) 0.3781(3) 0.8659(3) 0.0575(11) Uani d . 1 . .
    C C30 0.0951(6) 0.3632(3) 0.7736(3) 0.0564(11) Uani d . 1 . .
    H H30 0.1619 0.2962 0.7556 0.068 Uiso calc R 1 . .
loop_
    _atom_site_aniso_label
    _atom_site_aniso_U_11
    _atom_site_aniso_U_22
    _atom_site_aniso_U_33
    _atom_site_aniso_U_12
    _atom_site_aniso_U_13
    _atom_site_aniso_U_23
    F1 0.142(3) 0.099(2) 0.0589(15) -0.0326(19) 0.0144(17) -0.0386(15)
    F2 0.127(3) 0.0745(19) 0.0608(16) -0.0203(17) 0.0172(16) 0.0074(14)
    O1 0.083(2) 0.070(2) 0.0420(15) -0.0189(17) 0.0142(15) -0.0045(14)
    O2 0.090(2) 0.0521(18) 0.0466(15) -0.0224(16) 0.0132(15) 0.0016(13)
    O3 0.0694(19) 0.0644(18) 0.0293(13) -0.0207(15) 0.0041(13) -0.0077(12)
    C1 0.086(3) 0.074(3) 0.049(2) -0.019(3) 0.007(2) -0.022(2)
    C2 0.056(3) 0.062(3) 0.039(2) -0.015(2) 0.0019(19) -0.005(2)
    C3 0.043(2) 0.051(2) 0.0352(19) -0.0133(18) -0.0034(17) -0.0077(17)
    C4 0.043(2) 0.052(2) 0.037(2) -0.0114(18) -0.0008(17) 0.0014(18)
    C5 0.047(2) 0.051(2) 0.036(2) -0.0091(18) -0.0026(18) -0.0065(18)
    C6 0.041(2) 0.054(2) 0.0288(18) -0.0096(18) 0.0004(16) -0.0030(17)
    C7 0.064(3) 0.047(2) 0.037(2) -0.018(2) -0.0015(19) 0.0012(18)
    C8 0.053(2) 0.046(2) 0.043(2) -0.0099(18) -0.0010(19) -0.0058(17)
    C9 0.057(3) 0.061(3) 0.0338(19) -0.015(2) -0.0017(18) -0.0044(19)
    C10 0.041(2) 0.061(3) 0.0335(19) -0.0099(19) -0.0082(17) -0.0045(18)
    C11 0.066(3) 0.069(3) 0.041(2) -0.023(2) 0.002(2) -0.013(2)
    C12 0.067(3) 0.077(3) 0.048(2) -0.015(2) -0.005(2) -0.028(2)
    C13 0.054(3) 0.085(3) 0.034(2) -0.011(2) 0.0031(19) -0.011(2)
    C14 0.058(3) 0.067(3) 0.041(2) -0.010(2) -0.001(2) 0.009(2)
    C15 0.054(3) 0.065(3) 0.038(2) -0.006(2) -0.0040(19) -0.0027(19)
    F3 0.135(3) 0.0683(19) 0.0704(17) -0.0089(17) 0.0385(17) -0.0170(14)
    F4 0.118(2) 0.0870(19) 0.0553(15) 0.0010(16) 0.0135(15) 0.0235(14)
    O4 0.091(2) 0.078(2) 0.0414(16) -0.0216(18) 0.0155(16) -0.0122(15)
    O5 0.094(2) 0.0533(18) 0.0471(16) -0.0092(16) 0.0153(16) -0.0126(14)
    O6 0.0694(19) 0.0613(18) 0.0321(13) -0.0113(14) 0.0052(13) -0.0041(13)
    C16 0.090(4) 0.081(3) 0.044(2) -0.025(3) -0.002(2) 0.010(2)
    C17 0.059(3) 0.068(3) 0.040(2) -0.023(2) -0.002(2) -0.005(2)
    C18 0.047(2) 0.050(2) 0.0326(18) -0.0149(18) -0.0043(17) -0.0038(17)
    C19 0.057(3) 0.052(2) 0.037(2) -0.018(2) -0.0007(18) -0.0101(19)
    C20 0.059(3) 0.050(2) 0.0332(19) -0.018(2) -0.0017(18) -0.0015(17)
    C21 0.048(2) 0.052(2) 0.0277(18) -0.0162(19) -0.0014(16) -0.0039(17)
    C22 0.057(3) 0.053(3) 0.041(2) -0.0044(19) -0.0054(19) -0.0074(18)
    C23 0.057(3) 0.049(2) 0.041(2) -0.0092(19) -0.0043(19) -0.0008(18)
    C24 0.057(3) 0.057(3) 0.035(2) -0.016(2) -0.0040(18) -0.0013(18)
    C25 0.040(2) 0.063(3) 0.0336(19) -0.0141(19) -0.0031(16) -0.0079(18)
    C26 0.064(3) 0.055(3) 0.038(2) -0.017(2) 0.002(2) 0.0002(19)
    C27 0.070(3) 0.051(3) 0.050(2) -0.011(2) 0.010(2) -0.010(2)
    C28 0.060(3) 0.076(3) 0.032(2) -0.015(2) 0.0041(19) -0.008(2)
    C29 0.065(3) 0.063(3) 0.038(2) -0.012(2) -0.005(2) 0.012(2)
    C30 0.060(3) 0.060(3) 0.042(2) -0.006(2) -0.004(2) 0.000(2)
_geom_special_details
;
All e.s.d.'s (except the e.s.d. in the dihedral angle between two l.s. planes)
are estimated using the full covariance matrix. The cell e.s.d.'s are taken
into account individually in the estimation of e.s.d.'s in distances, angles
and torsion angles; correlations between e.s.d.'s in cell parameters are only
used when they are defined by crystal symmetry. An approximate (isotropic)
treatment of cell e.s.d.'s is used for estimating e.s.d.'s involving l.s.
planes.
;
loop_
    _geom_bond_atom_site_label_1
    _geom_bond_atom_site_label_2
    _geom_bond_site_symmetry_2
    _geom_bond_distance
    _geom_bond_publ_flag
    F1 C12 . 1.349(4) ?
    F2 C14 . 1.357(4) ?
    O1 C2 . 1.234(4) ?
    O2 C4 . 1.353(4) ?
    O2 H2 . 0.8207 ?
    O3 C6 . 1.356(4) ?
    O3 C9 . 1.421(4) ?
    C1 C2 . 1.501(5) ?
    C1 H1A . 0.9600 ?
    C1 H1B . 0.9600 ?
    C1 H1C . 0.9600 ?
    C2 C3 . 1.456(5) ?
    C3 C8 . 1.391(5) ?
    C3 C4 . 1.416(5) ?
    C4 C5 . 1.380(4) ?
    C5 C6 . 1.362(5) ?
    C5 H5A . 0.9300 ?
    C6 C7 . 1.397(5) ?
    C7 C8 . 1.366(4) ?
    C7 H7 . 0.9300 ?
    C8 H8 . 0.9300 ?
    C9 C10 . 1.492(5) ?
    C9 H9A . 0.9700 ?
    C9 H9B . 0.9700 ?
    C10 C15 . 1.371(5) ?
    C10 C11 . 1.387(5) ?
    C11 C12 . 1.364(5) ?
    C11 H11 . 0.9300 ?
    C12 C13 . 1.364(5) ?
    C13 C14 . 1.375(5) ?
    C13 H13 . 0.9300 ?
    C14 C15 . 1.367(5) ?
    C15 H15 . 0.9300 ?
    F3 C27 . 1.358(5) ?
    F4 C29 . 1.358(4) ?
    O4 C17 . 1.245(5) ?
    O5 C19 . 1.352(4) ?
    O5 H5 . 0.8205 ?
    O6 C21 . 1.354(4) ?
    O6 C24 . 1.426(4) ?
    C16 C17 . 1.491(5) ?
    C16 H16A . 0.9600 ?
    C16 H16B . 0.9600 ?
    C16 H16C . 0.9600 ?
    C17 C18 . 1.456(5) ?
    C18 C23 . 1.396(5) ?
    C18 C19 . 1.410(5) ?
    C19 C20 . 1.379(5) ?
    C20 C21 . 1.383(5) ?
    C20 H20 . 0.9300 ?
    C21 C22 . 1.383(5) ?
    C22 C23 . 1.369(5) ?
    C22 H22 . 0.9300 ?
    C23 H23 . 0.9300 ?
    C24 C25 . 1.490(4) ?
    C24 H24A . 0.9700 ?
    C24 H24B . 0.9700 ?
    C25 C30 . 1.376(5) ?
    C25 C26 . 1.384(5) ?
    C26 C27 . 1.362(5) ?
    C26 H26 . 0.9300 ?
    C27 C28 . 1.368(5) ?
    C28 C29 . 1.367(6) ?
    C28 H28 . 0.9300 ?
    C29 C30 . 1.362(5) ?
    C30 H30 . 0.9300 ?
loop_
    _geom_angle_atom_site_label_1
    _geom_angle_atom_site_label_2
    _geom_angle_atom_site_label_3
    _geom_angle_site_symmetry_1
    _geom_angle_site_symmetry_3
    _geom_angle
    _geom_angle_publ_flag
    C4 O2 H2 . . 109.6 ?
    C6 O3 C9 . . 117.5(3) ?
    C2 C1 H1A . . 109.5 ?
    C2 C1 H1B . . 109.5 ?
    H1A C1 H1B . . 109.5 ?
    C2 C1 H1C . . 109.5 ?
    H1A C1 H1C . . 109.5 ?
    H1B C1 H1C . . 109.5 ?
    O1 C2 C3 . . 120.9(4) ?
    O1 C2 C1 . . 119.1(3) ?
    C3 C2 C1 . . 120.0(4) ?
    C8 C3 C4 . . 116.5(3) ?
    C8 C3 C2 . . 123.5(3) ?
    C4 C3 C2 . . 119.9(3) ?
    O2 C4 C5 . . 117.6(3) ?
    O2 C4 C3 . . 121.1(3) ?
    C5 C4 C3 . . 121.3(3) ?
    C6 C5 C4 . . 120.2(3) ?
    C6 C5 H5A . . 119.9 ?
    C4 C5 H5A . . 119.9 ?
    O3 C6 C5 . . 124.9(3) ?
    O3 C6 C7 . . 115.0(3) ?
    C5 C6 C7 . . 120.1(3) ?
    C8 C7 C6 . . 119.6(3) ?
    C8 C7 H7 . . 120.2 ?
    C6 C7 H7 . . 120.2 ?
    C7 C8 C3 . . 122.4(3) ?
    C7 C8 H8 . . 118.8 ?
    C3 C8 H8 . . 118.8 ?
    O3 C9 C10 . . 109.5(3) ?
    O3 C9 H9A . . 109.8 ?
    C10 C9 H9A . . 109.8 ?
    O3 C9 H9B . . 109.8 ?
    C10 C9 H9B . . 109.8 ?
    H9A C9 H9B . . 108.2 ?
    C15 C10 C11 . . 119.1(3) ?
    C15 C10 C9 . . 122.8(3) ?
    C11 C10 C9 . . 118.1(3) ?
    C12 C11 C10 . . 119.2(4) ?
    C12 C11 H11 . . 120.4 ?
    C10 C11 H11 . . 120.4 ?
    F1 C12 C11 . . 119.1(4) ?
    F1 C12 C13 . . 117.5(4) ?
    C11 C12 C13 . . 123.4(4) ?
    C12 C13 C14 . . 115.6(3) ?
    C12 C13 H13 . . 122.2 ?
    C14 C13 H13 . . 122.2 ?
    F2 C14 C15 . . 118.8(4) ?
    F2 C14 C13 . . 117.7(3) ?
    C15 C14 C13 . . 123.5(4) ?
    C14 C15 C10 . . 119.1(4) ?
    C14 C15 H15 . . 120.5 ?
    C10 C15 H15 . . 120.5 ?
    C19 O5 H5 . . 109.6 ?
    C21 O6 C24 . . 118.8(3) ?
    C17 C16 H16A . . 109.5 ?
    C17 C16 H16B . . 109.5 ?
    H16A C16 H16B . . 109.5 ?
    C17 C16 H16C . . 109.5 ?
    H16A C16 H16C . . 109.5 ?
    H16B C16 H16C . . 109.5 ?
    O4 C17 C18 . . 120.3(4) ?
    O4 C17 C16 . . 118.8(3) ?
    C18 C17 C16 . . 120.9(4) ?
    C23 C18 C19 . . 116.9(3) ?
    C23 C18 C17 . . 122.7(4) ?
    C19 C18 C17 . . 120.3(4) ?
    O5 C19 C20 . . 117.6(4) ?
    O5 C19 C18 . . 120.9(3) ?
    C20 C19 C18 . . 121.5(4) ?
    C19 C20 C21 . . 119.5(4) ?
    C19 C20 H20 . . 120.2 ?
    C21 C20 H20 . . 120.2 ?
    O6 C21 C20 . . 124.0(3) ?
    O6 C21 C22 . . 115.8(3) ?
    C20 C21 C22 . . 120.2(3) ?
    C23 C22 C21 . . 120.0(4) ?
    C23 C22 H22 . . 120.0 ?
    C21 C22 H22 . . 120.0 ?
    C22 C23 C18 . . 121.8(4) ?
    C22 C23 H23 . . 119.1 ?
    C18 C23 H23 . . 119.1 ?
    O6 C24 C25 . . 109.5(3) ?
    O6 C24 H24A . . 109.8 ?
    C25 C24 H24A . . 109.8 ?
    O6 C24 H24B . . 109.8 ?
    C25 C24 H24B . . 109.8 ?
    H24A C24 H24B . . 108.2 ?
    C30 C25 C26 . . 118.7(3) ?
    C30 C25 C24 . . 118.8(4) ?
    C26 C25 C24 . . 122.5(3) ?
    C27 C26 C25 . . 119.3(4) ?
    C27 C26 H26 . . 120.4 ?
    C25 C26 H26 . . 120.4 ?
    F3 C27 C26 . . 118.6(4) ?
    F3 C27 C28 . . 117.7(3) ?
    C26 C27 C28 . . 123.7(4) ?
    C29 C28 C27 . . 115.1(3) ?
    C29 C28 H28 . . 122.4 ?
    C27 C28 H28 . . 122.4 ?
    F4 C29 C30 . . 118.7(4) ?
    F4 C29 C28 . . 117.4(3) ?
    C30 C29 C28 . . 124.0(4) ?
    C29 C30 C25 . . 119.2(4) ?
    C29 C30 H30 . . 120.4 ?
    C25 C30 H30 . . 120.4 ?
loop_
    _geom_torsion_atom_site_label_1
    _geom_torsion_atom_site_label_2
    _geom_torsion_atom_site_label_3
    _geom_torsion_atom_site_label_4
    _geom_torsion_site_symmetry_1
    _geom_torsion_site_symmetry_2
    _geom_torsion_site_symmetry_3
    _geom_torsion_site_symmetry_4
    _geom_torsion
    _geom_torsion_publ_flag
    O1 C2 C3 C8 . . . . 179.7(4) ?
    C1 C2 C3 C8 . . . . 1.2(6) ?
    O1 C2 C3 C4 . . . . -2.9(6) ?
    C1 C2 C3 C4 . . . . 178.6(4) ?
    C8 C3 C4 O2 . . . . 180.0(3) ?
    C2 C3 C4 O2 . . . . 2.4(5) ?
    C8 C3 C4 C5 . . . . -0.7(5) ?
    C2 C3 C4 C5 . . . . -178.2(3) ?
    O2 C4 C5 C6 . . . . -179.9(3) ?
    C3 C4 C5 C6 . . . . 0.7(6) ?
    C9 O3 C6 C5 . . . . 0.7(5) ?
    C9 O3 C6 C7 . . . . -179.6(3) ?
    C4 C5 C6 O3 . . . . 178.9(3) ?
    C4 C5 C6 C7 . . . . -0.8(5) ?
    O3 C6 C7 C8 . . . . -178.9(3) ?
    C5 C6 C7 C8 . . . . 0.8(6) ?
    C6 C7 C8 C3 . . . . -0.8(6) ?
    C4 C3 C8 C7 . . . . 0.7(5) ?
    C2 C3 C8 C7 . . . . 178.2(4) ?
    C6 O3 C9 C10 . . . . 178.5(3) ?
    O3 C9 C10 C15 . . . . 2.3(5) ?
    O3 C9 C10 C11 . . . . -178.3(3) ?
    C15 C10 C11 C12 . . . . -0.5(6) ?
    C9 C10 C11 C12 . . . . -180.0(4) ?
    C10 C11 C12 F1 . . . . 179.8(4) ?
    C10 C11 C12 C13 . . . . 1.2(7) ?
    F1 C12 C13 C14 . . . . 179.8(4) ?
    C11 C12 C13 C14 . . . . -1.6(6) ?
    C12 C13 C14 F2 . . . . 179.9(4) ?
    C12 C13 C14 C15 . . . . 1.5(6) ?
    F2 C14 C15 C10 . . . . -179.4(4) ?
    C13 C14 C15 C10 . . . . -1.0(6) ?
    C11 C10 C15 C14 . . . . 0.5(6) ?
    C9 C10 C15 C14 . . . . 179.9(4) ?
    O4 C17 C18 C23 . . . . 178.5(4) ?
    C16 C17 C18 C23 . . . . -0.8(6) ?
    O4 C17 C18 C19 . . . . -2.0(6) ?
    C16 C17 C18 C19 . . . . 178.6(4) ?
    C23 C18 C19 O5 . . . . -179.4(3) ?
    C17 C18 C19 O5 . . . . 1.2(6) ?
    C23 C18 C19 C20 . . . . 1.5(5) ?
    C17 C18 C19 C20 . . . . -178.0(3) ?
    O5 C19 C20 C21 . . . . -179.9(3) ?
    C18 C19 C20 C21 . . . . -0.7(6) ?
    C24 O6 C21 C20 . . . . 0.5(5) ?
    C24 O6 C21 C22 . . . . 179.9(3) ?
    C19 C20 C21 O6 . . . . 178.9(3) ?
    C19 C20 C21 C22 . . . . -0.6(6) ?
    O6 C21 C22 C23 . . . . -178.5(3) ?
    C20 C21 C22 C23 . . . . 1.0(6) ?
    C21 C22 C23 C18 . . . . -0.1(6) ?
    C19 C18 C23 C22 . . . . -1.1(5) ?
    C17 C18 C23 C22 . . . . 178.4(4) ?
    C21 O6 C24 C25 . . . . 178.4(3) ?
    O6 C24 C25 C30 . . . . -179.6(3) ?
    O6 C24 C25 C26 . . . . 0.1(5) ?
    C30 C25 C26 C27 . . . . -0.9(6) ?
    C24 C25 C26 C27 . . . . 179.5(4) ?
    C25 C26 C27 F3 . . . . -179.6(4) ?
    C25 C26 C27 C28 . . . . 0.5(7) ?
    F3 C27 C28 C29 . . . . -180.0(4) ?
    C26 C27 C28 C29 . . . . -0.1(7) ?
    C27 C28 C29 F4 . . . . 179.9(4) ?
    C27 C28 C29 C30 . . . . 0.0(6) ?
    F4 C29 C30 C25 . . . . 179.7(4) ?
    C28 C29 C30 C25 . . . . -0.3(7) ?
    C26 C25 C30 C29 . . . . 0.8(6) ?
    C24 C25 C30 C29 . . . . -179.6(4) ?
loop_
    _geom_hbond_atom_site_label_D
    _geom_hbond_atom_site_label_H
    _geom_hbond_atom_site_label_A
    _geom_hbond_site_symmetry_A
    _geom_hbond_distance_DH
    _geom_hbond_distance_HA
    _geom_hbond_distance_DA
    _geom_hbond_angle_DHA
    O2 H2 O1 . 0.82 1.81 2.533(4) 146.9
    O5 H5 O4 . 0.82 1.80 2.525(4) 147.3
    C8 H8 O5 . 0.93 2.49 3.382(5) 161.3
    C13 H13 O1 1_654 0.93 2.44 3.342(5) 164.6
    C28 H28 O4 1_456 0.93 2.40 3.315(5) 168.2
data_global
_journal_date_recd_electronic     2010-07-22
_journal_date_accepted     2010-08-21
_journal_name_full     'Acta Crystallographica, Section E'
_journal_year     2010
_journal_volume     66
_journal_issue      9
_journal_page_first     o2468
_journal_page_last     o2468
_journal_paper_category     QO
_journal_coeditor_code     BV2156
_publ_contact_author_name     'Jin-Ming Gao'
_publ_contact_author_address
;
College of Science
Northwest A&F University
Yangling 712100
People's Republic of China
;
_publ_contact_author_email     'jinminggaocn@yahoo.com.cn'
_publ_contact_author_fax     '+86-29-87092226'
_publ_contact_author_phone     '+86-13991812408'
_publ_section_title
;
1-[4-(3,5-Difluorobenzyloxy)-2-hydroxyphenyl]ethanone
;
loop_
    _publ_author_name
    _publ_author_footnote
    _publ_author_address
    'Ma, Ya-Tuan' .
;
College of Science
Northwest A&F University
Yangling 712100
People's Republic of China
;
    'Zhang, An-Ling' .
;
College of Science
Northwest A&F University
Yangling 712100
People's Republic of China
;
    'Yuan, Mao-Sen' .
;
College of Science
Northwest A&F University
Yangling 712100
People's Republic of China
;
    'Gao, Jin-Ming' .
;
College of Science
Northwest A&F University
Yangling 712100
People's Republic of China
;
_publ_section_synopsis     .
