# Supplementary material for: 1-[4-(3,5-Difluoro­benz­yloxy)-2-hy­droxy­phen­yl]ethanone
Source: Acta Crystallogr Sect E Struct Rep Online. 2010 Aug 28;66(Pt 9):o2468. doi: 10.1107/S1600536810033787 (PMC3007899; doi:10.1107/S1600536810033787)
Supplement: Supplementary file 2 [file e-66-o2468-Isup2.hkl]

# 
# h,k,l, Fc-squared, Fo-squared, sigma(Fo-squared) and status flag 
# 
data_I
_shelx_title ' 100409b in P-1' 
_shelx_refln_list_code          4 
_shelx_F_calc_maximum      274.90 
_exptl_crystal_F_000       576.00 
_reflns_d_resolution_high  0.8403 
 
loop_ 
 _symmetry_equiv_pos_as_xyz 
 'x, y, z' 
 '-x, -y, -z' 
 
_cell_length_a     7.4220 
_cell_length_b    13.0329 
_cell_length_c    14.1171 
_cell_angle_alpha  83.921 
_cell_angle_beta   77.913 
_cell_angle_gamma  76.501 
 
_shelx_F_squared_multiplier     1.000 
 
loop_ 
 _refln_index_h 
 _refln_index_k 
 _refln_index_l 
 _refln_F_squared_calc 
 _refln_F_squared_meas 
 _refln_F_squared_sigma 
 _refln_observed_status 
   1   0   0       66.90       85.58      4.43 o 
   3   0   0       41.28       33.97      3.68 o 
   4   0   0       22.56       25.70      3.92 o 
   5   0   0       14.09       14.30      3.68 o 
   6   0   0        6.55        9.89      6.14 o 
   7   0   0        0.14        0.00      5.97 o 
   8   0   0        7.23       15.17      7.50 o 
  -8   1   0       27.26       30.86      9.72 o 
  -7   1   0        0.21       -0.17      4.94 o 
  -6   1   0        0.81       -5.84      3.89 o 
  -5   1   0        0.60       -2.56      4.77 o 
  -4   1   0       26.25       26.77      5.80 o 
  -3   1   0      473.40      435.75     15.34 o 
  -2   1   0     1414.86     1412.45     24.04 o 
  -1   1   0        0.03       -2.22      1.70 o 
   1   1   0        3.06        5.63      2.22 o 
   2   1   0       11.37       10.23      3.75 o 
   3   1   0       15.04       11.59      3.58 o 
   4   1   0       26.98       36.99      6.14 o 
   5   1   0       21.30       19.98      4.28 o 
   6   1   0       11.99       10.49      4.20 o 
   8   1   0       20.14       18.92      7.67 o 
  -8   2   0        0.30        8.18      8.52 o 
  -7   2   0        1.74        2.90      6.82 o 
  -6   2   0       25.68       12.45      8.18 o 
  -5   2   0       18.69       14.01      7.42 o 
  -4   2   0       41.84       46.03      6.48 o 
  -3   2   0       16.62       19.61      4.43 o 
  -2   2   0      676.03      612.72     15.68 o 
  -1   2   0      209.01      204.02     10.23 o 
   0   2   0    25137.19    28547.49    414.19 o 
   1   2   0      323.04      333.96      7.16 o 
   2   2   0     2035.22     1923.05     31.20 o 
   3   2   0      139.25      132.64      9.21 o 
   4   2   0      102.17       85.58      9.04 o 
   5   2   0        9.52        7.33      5.28 o 
   6   2   0       19.79       12.36      4.58 o 
   7   2   0        5.07        5.57      4.25 o 
   8   2   0       43.10       42.28      8.52 o 
  -7   3   0        0.33        5.80      6.31 o 
  -6   3   0        3.25        0.34      7.33 o 
  -5   3   0        6.82        9.22      5.10 o 
  -4   3   0      160.93      175.93     12.96 o 
  -3   3   0      515.22      528.13     20.46 o 
  -2   3   0       95.76       87.57     10.31 o 
  -1   3   0       55.19       41.85      6.48 o 
   0   3   0        0.54       -1.22      2.05 o 
   1   3   0       82.13       65.11      3.13 o 
   2   3   0     1626.67     1477.64     63.68 o 
   3   3   0      421.21      348.64     15.34 o 
   4   3   0      175.79      183.44     12.45 o 
   5   3   0       46.82       40.57      7.84 o 
   6   3   0        3.52        2.22      5.80 o 
   7   3   0        0.80        1.08      4.51 o 
   8   3   0        0.00        1.70      3.92 o 
  -7   4   0        3.37        7.16      8.52 o 
  -6   4   0        0.29        0.51      7.84 o 
  -5   4   0        5.85       11.61      5.23 o 
  -4   4   0       54.35       50.49      9.46 o 
  -3   4   0       66.81       71.28      9.21 o 
  -2   4   0       69.83       62.96      5.27 o 
  -1   4   0      170.93      138.00      9.04 o 
   0   4   0      683.09      775.50     17.73 o 
   1   4   0       65.15       49.48      2.61 o 
   2   4   0      991.52      861.98     16.72 o 
   3   4   0       16.73       14.76      4.01 o 
   4   4   0        6.34       11.83      5.63 o 
   5   4   0       28.34       29.83      7.33 o 
   6   4   0        0.00       -2.73      6.31 o 
   7   4   0        0.03       -3.92      4.77 o 
  -7   5   0        1.15        5.97      7.84 o 
  -6   5   0        2.51        1.70      6.31 o 
  -5   5   0        0.09        9.21      6.48 o 
  -4   5   0        1.18       -0.53      4.76 o 
  -3   5   0       21.34       18.96      4.32 o 
  -2   5   0      664.88      692.70     16.60 o 
  -1   5   0      146.58      131.34      9.46 o 
   0   5   0        3.02        3.86      3.32 o 
   1   5   0       55.88       56.68      3.39 o 
   2   5   0       94.15       79.10      3.59 o 
   3   5   0      659.43      595.10     65.21 o 
   4   5   0       73.03       71.55      6.31 o 
   5   5   0        6.94       10.15      4.29 o 
   6   5   0        9.17       12.31      5.30 o 
   7   5   0        3.68       -3.07      7.33 o 
   8   5   0       11.80       11.59      6.48 o 
  -7   6   0        0.58       -0.68     10.40 o 
  -6   6   0        0.32       -1.19      6.99 o 
  -5   6   0        6.52        8.01      7.50 o 
  -4   6   0        0.34        0.85      5.71 o 
  -3   6   0        6.43        6.56      4.25 o 
  -2   6   0       14.74       15.38      7.67 o 
  -1   6   0      134.26      112.64     20.71 o 
   0   6   0     1084.67     1267.67     55.41 o 
   1   6   0        0.00       10.22      2.87 o 
   2   6   0       48.59       61.75      3.54 o 
   3   6   0       15.67       22.70      4.14 o 
   4   6   0       82.89      100.11     21.05 o 
   5   6   0        6.51        6.66      4.70 o 
   6   6   0       11.85       11.66      5.51 o 
   7   6   0        0.07        3.07      8.52 o 
   8   6   0        1.97       -2.73      8.52 o 
  -6   7   0        1.17        6.31      7.84 o 
  -5   7   0       13.17        5.11      9.72 o 
  -4   7   0       17.39       18.07      6.44 o 
  -3   7   0      136.83      138.43      9.82 o 
  -2   7   0      132.11      134.25      9.10 o 
  -1   7   0       78.68       60.12      5.68 o 
   0   7   0        0.70        0.06      2.95 o 
   1   7   0       78.45       55.91      4.46 o 
   2   7   0      485.48      469.91      9.31 o 
   3   7   0      133.55      133.64      6.47 o 
   4   7   0        3.55        7.62      4.26 o 
   5   7   0       11.82        9.61      4.46 o 
   6   7   0        7.47        0.85      5.28 o 
   7   7   0        0.46       -1.36      9.21 o 
   8   7   0       13.68       23.36     11.42 o 
  -6   8   0        0.02        3.75      7.50 o 
  -5   8   0        0.20       -4.43      9.04 o 
  -4   8   0        0.02       -2.56      6.14 o 
  -3   8   0      120.98      141.87     10.95 o 
  -2   8   0      118.94      114.62     11.42 o 
  -1   8   0        0.33       26.19     14.58 o 
   0   8   0      135.34      134.84      7.82 o 
   1   8   0      120.72      110.36      6.62 o 
   2   8   0       53.33       43.68      3.76 o 
   3   8   0        0.13       -0.01      2.20 o 
   4   8   0        3.77       -0.27      3.24 o 
   5   8   0        1.19        3.90      5.11 o 
   6   8   0        0.22       -1.36      7.67 o 
   7   8   0        2.08       -0.34      8.01 o 
   8   8   0        1.09       -8.69      9.89 o 
  -5   9   0        1.92        0.17      8.69 o 
  -4   9   0        0.22       -0.17      8.52 o 
  -3   9   0       19.01       21.76      6.51 o 
  -2   9   0       21.23       17.55      6.33 o 
  -1   9   0      455.02      404.74     39.38 o 
   0   9   0        2.03        3.77      4.10 o 
   1   9   0      304.51      249.25     16.62 o 
   2   9   0      216.39      237.99     18.41 o 
   3   9   0      237.34      233.39     15.26 o 
   4   9   0        7.99       10.59      4.59 o 
   5   9   0       36.00       27.96      9.72 o 
   6   9   0        2.19       -3.92      7.16 o 
   7   9   0        1.74        4.26      9.38 o 
  -5  10   0        2.64        1.70      6.31 o 
  -4  10   0        3.75        8.18      7.84 o 
  -3  10   0        0.68        0.09      6.56 o 
  -2  10   0      103.30      112.85     10.87 o 
  -1  10   0      111.49      208.61     16.37 o 
   0  10   0     1793.35     2289.49    116.78 o 
   1  10   0      108.22      116.27     13.64 o 
   2  10   0      209.36      241.92     19.61 o 
   3  10   0      120.72      116.29     14.49 o 
   4  10   0        1.41       10.91      6.14 o 
   5  10   0        2.52        3.41      8.01 o 
   6  10   0        2.83        3.75      8.52 o 
   7  10   0        1.69        8.87      8.01 o 
  -4  11   0        0.02        1.53     10.23 o 
  -2  11   0       42.74       40.27      7.41 o 
  -1  11   0      282.32      303.15     21.23 o 
   0  11   0        0.09        0.85      8.69 o 
   1  11   0      900.31      936.98     36.31 o 
   2  11   0        0.02        1.02      6.31 o 
   3  11   0       50.02       63.08     12.10 o 
   4  11   0        5.16        4.26      5.80 o 
   5  11   0       10.90       16.03      7.67 o 
   6  11   0        0.06        5.80      9.38 o 
   7  11   0        0.05        5.97     10.23 o 
  -3  12   0       19.87       19.26      9.89 o 
  -2  12   0        8.01       -0.89      6.14 o 
  -1  12   0        0.23       27.96     10.74 o 
   0  12   0      683.99      917.03     38.36 o 
   1  12   0        9.29       20.80      8.18 o 
   2  12   0      214.28      262.71     22.33 o 
   3  12   0        0.08       -0.17      8.18 o 
   4  12   0        5.88        3.41      8.18 o 
   5  12   0        0.07        0.85      7.67 o 
   6  12   0        0.05        1.53      7.50 o 
  -2  13   0        5.38       -2.73      8.18 o 
  -1  13   0       10.62       13.64      9.55 o 
   0  13   0        2.00       -4.26      8.01 o 
   1  13   0       78.26       86.26     14.32 o 
   2  13   0       38.53       41.26     11.59 o 
   3  13   0       41.90       44.84     11.59 o 
   4  13   0        0.63        9.55      9.04 o 
   5  13   0        0.20       -0.85      6.14 o 
   6  13   0        0.00        1.36      8.18 o 
  -1  14   0        0.68       -6.14      9.04 o 
   0  14   0        4.08       13.47      8.01 o 
   1  14   0        2.11       -2.73      6.48 o 
   2  14   0        0.37       -1.70      8.87 o 
   3  14   0       16.63       16.88      9.55 o 
   4  14   0       18.46        5.46      9.38 o 
   5  14   0        5.45       14.83     10.23 o 
   0  15   0        0.52       -1.88      6.31 o 
   1  15   0        2.43        9.55     10.40 o 
   2  15   0        0.00        5.46      9.89 o 
   3  15   0        4.73       -3.24      5.97 o 
  -3 -15   1        0.29        5.46      8.01 o 
  -2 -15   1        3.67        0.85      9.55 o 
  -1 -15   1       11.70       14.32     10.57 o 
  -4 -14   1        2.03        4.77      9.38 o 
  -3 -14   1       13.29       11.42      7.50 o 
  -2 -14   1        9.37       16.20      8.18 o 
  -1 -14   1        0.00        4.60      8.69 o 
   0 -14   1        6.87       10.57      9.38 o 
   1 -14   1        0.79        6.82      7.67 o 
  -5 -13   1        0.87        4.77      6.65 o 
  -4 -13   1        2.77       -1.02      5.97 o 
  -3 -13   1        0.00        5.63      8.69 o 
  -2 -13   1        0.54        0.34      8.87 o 
  -1 -13   1       11.44       15.34      9.55 o 
   0 -13   1       10.57       12.10      7.67 o 
   1 -13   1        1.12       -0.34      6.99 o 
   2 -13   1        3.77        0.34      6.99 o 
  -6 -12   1       13.77       14.66      8.52 o 
  -5 -12   1       28.93       27.62     10.57 o 
  -4 -12   1        8.96        6.31      8.35 o 
  -3 -12   1       81.07       80.98     12.79 o 
  -2 -12   1        0.38        5.97      8.52 o 
  -1 -12   1        7.53        4.09      6.31 o 
   0 -12   1        1.87        2.56      8.69 o 
   1 -12   1        3.37        4.94      9.04 o 
   2 -12   1        1.11       -5.80      8.52 o 
   3 -12   1        0.22       -7.82      5.22 o 
  -7 -11   1       15.75       10.40     11.25 o 
  -6 -11   1       32.78       27.11     11.59 o 
  -5 -11   1       15.45       16.88      9.04 o 
  -4 -11   1       10.27        9.89      8.18 o 
  -3 -11   1       14.39       16.71      8.87 o 
  -2 -11   1        2.81        5.97      6.48 o 
  -1 -11   1       33.42       44.16     11.42 o 
   0 -11   1        8.76       30.69     10.74 o 
   1 -11   1        2.36        0.34      9.38 o 
   2 -11   1      201.55      265.60     29.24 o 
   3 -11   1        0.00        1.85      6.39 o 
   4 -11   1        0.73       -2.22      9.89 o 
  -7 -10   1       13.44        6.65     10.23 o 
  -6 -10   1       34.81       17.05     10.23 o 
  -5 -10   1        0.27       -0.51      5.46 o 
  -4 -10   1       13.74       12.43      4.90 o 
  -3 -10   1       33.10       31.03      5.27 o 
  -2 -10   1        3.63        4.94      7.16 o 
  -1 -10   1      344.91      333.12     21.31 o 
   0 -10   1       46.91       37.65      9.46 o 
   1 -10   1       16.84       15.59      5.61 o 
   2 -10   1       30.43       41.85      8.24 o 
   3 -10   1      210.89      235.35     14.50 o 
   4 -10   1        6.39        6.48      9.21 o 
   5 -10   1        0.49       -4.26      5.80 o 
  -7  -9   1        5.61        5.80      9.21 o 
  -6  -9   1        9.17       11.59      8.87 o 
  -5  -9   1        2.88        5.86      4.27 o 
  -4  -9   1        4.89        4.78      3.93 o 
  -3  -9   1       83.90       82.72     18.24 o 
  -2  -9   1        9.69       15.05      4.03 o 
  -1  -9   1       21.75       29.30      9.38 o 
   0  -9   1        1.84       10.87      4.15 o 
   1  -9   1       82.52       84.82      7.93 o 
   2  -9   1       76.58       93.12      9.00 o 
   3  -9   1       58.49       59.02     12.62 o 
   4  -9   1       12.45       11.06      6.14 o 
   5  -9   1        4.78        4.09      9.21 o 
  -8  -8   1        0.03        2.90     10.74 o 
  -7  -8   1        6.40        1.53      5.97 o 
  -6  -8   1        0.50       -2.22      7.33 o 
  -5  -8   1       46.92       52.78      6.96 o 
  -4  -8   1        2.86       21.85      4.90 o 
  -3  -8   1      560.93      641.97     48.08 o 
  -2  -8   1      221.59      164.64     19.54 o 
  -1  -8   1       80.71       76.17      5.45 o 
   0  -8   1      196.20      233.75      9.71 o 
   1  -8   1      304.55      318.10     36.48 o 
   2  -8   1       93.84       96.58      8.56 o 
   3  -8   1      363.01      427.84     17.78 o 
   4  -8   1       13.69       12.96      6.60 o 
   5  -8   1        5.36       13.47      8.35 o 
   6  -8   1        6.43        7.67      7.33 o 
  -8  -7   1        1.75       -1.19      9.38 o 
  -7  -7   1        2.30        1.19      7.84 o 
  -6  -7   1       58.59       56.94      9.29 o 
  -5  -7   1        1.46       -1.68      4.14 o 
  -4  -7   1      206.08      218.16     10.70 o 
  -3  -7   1       59.96       58.04      9.55 o 
  -2  -7   1      266.47      270.77     12.63 o 
  -1  -7   1       18.73       22.48      3.46 o 
   0  -7   1       54.74       57.83      6.56 o 
   1  -7   1      117.14      228.92     12.27 o 
   2  -7   1       62.03       63.68      7.17 o 
   3  -7   1       26.48       23.58      5.56 o 
   4  -7   1       41.28       34.79      7.04 o 
   5  -7   1       18.59        2.73      9.04 o 
   6  -7   1        2.41        3.41      9.38 o 
  -7  -6   1        4.49        1.36      8.87 o 
  -6  -6   1        7.22        5.72      4.26 o 
  -5  -6   1        9.36        7.13      4.21 o 
  -4  -6   1       48.28       73.36      6.67 o 
  -3  -6   1     4808.98     4820.16     82.77 o 
  -2  -6   1       85.50       82.42      4.76 o 
  -1  -6   1     1010.41      918.96     31.03 o 
   0  -6   1       24.64       23.95      3.84 o 
   1  -6   1       63.65       68.46      5.75 o 
   2  -6   1       22.37       24.59      6.82 o 
   3  -6   1        1.78       -0.95      3.47 o 
   4  -6   1       23.76       33.93      7.59 o 
   5  -6   1       66.79       75.05     11.51 o 
   6  -6   1        9.04       17.90      9.55 o 
   7  -6   1       14.79       12.79     10.74 o 
  -7  -5   1        2.29       -0.19      5.12 o 
  -6  -5   1      195.60      206.25     20.46 o 
  -5  -5   1       97.45      105.33      8.49 o 
  -4  -5   1      192.61      221.05     10.74 o 
  -3  -5   1      568.73      552.97     34.35 o 
  -2  -5   1      287.30      297.96     23.19 o 
  -1  -5   1       54.42       49.83      2.76 o 
   0  -5   1     1122.00     1228.79    142.61 o 
   1  -5   1       12.55       17.74      3.68 o 
   2  -5   1       63.89       54.90      7.50 o 
   3  -5   1        0.04        0.04      3.92 o 
   4  -5   1       89.85       90.70      8.44 o 
   5  -5   1      225.40      322.21     15.07 o 
   6  -5   1        0.73        2.05      8.18 o 
   7  -5   1        1.54        4.94      9.21 o 
  -7  -4   1        1.70       -5.11      6.31 o 
  -6  -4   1      250.50      230.49     17.39 o 
  -5  -4   1       31.17       27.04      4.78 o 
  -3  -4   1       98.42       89.99      6.00 o 
  -2  -4   1        1.19        0.46      2.11 o 
  -1  -4   1      205.78      202.97      6.49 o 
   0  -4   1      184.25      263.89      7.50 o 
   1  -4   1       88.75       87.18      7.59 o 
   2  -4   1      278.73      229.70     15.26 o 
   3  -4   1      585.09      614.25     18.41 o 
   4  -4   1       29.27       23.41     11.68 o 
   5  -4   1      491.13      559.31     38.53 o 
   6  -4   1        0.87       -6.14      5.11 o 
   7  -4   1       13.65       23.87     10.23 o 
  -8  -3   1        1.13        2.56      4.77 o 
  -7  -3   1       17.07       17.39      5.80 o 
  -6  -3   1      281.47      261.86     18.24 o 
  -5  -3   1       21.68       25.23      6.31 o 
  -4  -3   1      105.14      173.38     12.27 o 
  -3  -3   1       23.26       16.86      2.98 o 
  -2  -3   1       21.09       17.85      2.70 o 
  -1  -3   1     3377.67     3339.93     53.28 o 
   0  -3   1     2720.31     2761.08    359.38 o 
   1  -3   1        0.47       -0.85      3.75 o 
   2  -3   1        3.65       -2.05      3.58 o 
   3  -3   1       72.72       64.95      7.33 o 
   4  -3   1      154.08      155.82     12.10 o 
   5  -3   1       35.32       33.59      7.84 o 
   6  -3   1        2.44        5.20      4.34 o 
   7  -3   1        0.48       -1.19      5.28 o 
  -8  -2   1        1.70        3.41      5.46 o 
  -7  -2   1        1.59        6.48      5.28 o 
  -6  -2   1        2.24        1.88      5.46 o 
  -5  -2   1        9.46       11.42      5.46 o 
  -4  -2   1      150.05      135.53     11.08 o 
  -3  -2   1      116.04       99.56      8.18 o 
  -2  -2   1      154.77      130.08      7.67 o 
  -1  -2   1     1718.74     1556.06     85.24 o 
   0  -2   1     1082.97     1145.87     69.81 o 
   1  -2   1        6.48        2.90      2.56 o 
   2  -2   1      214.24      246.35     12.45 o 
   3  -2   1        0.01       -1.53      3.58 o 
   4  -2   1       11.32       17.90      5.46 o 
   5  -2   1      596.89      749.96     25.91 o 
   6  -2   1        5.23        7.67      5.97 o 
   7  -2   1        2.80        0.85      5.46 o 
   8  -2   1        8.78        9.72      8.35 o 
  -8  -1   1        1.05        7.50      5.28 o 
  -7  -1   1        1.30        3.41      5.63 o 
  -6  -1   1      292.90      255.69      9.34 o 
  -5  -1   1       56.69       54.08      5.42 o 
  -4  -1   1       45.71       55.24      6.82 o 
  -3  -1   1        6.26        3.92      3.75 o 
  -2  -1   1     7552.63     7326.51     64.78 o 
  -1  -1   1     2376.51     2278.00     26.08 o 
   0  -1   1      282.60      213.32      4.28 o 
   1  -1   1        9.17        8.52      3.75 o 
   2  -1   1     2829.98     3093.08     40.23 o 
   3  -1   1       69.67       80.98      8.01 o 
   4  -1   1       12.41       12.27      5.28 o 
   5  -1   1      226.17      314.71     17.56 o 
   6  -1   1       61.13       48.25      8.87 o 
   8  -1   1       23.62       29.49      9.89 o 
  -8   0   1        9.37        7.84      7.33 o 
  -7   0   1        0.32        1.02      5.63 o 
  -6   0   1      267.82      199.64     15.85 o 
  -5   0   1        5.26        0.87      2.28 o 
  -4   0   1      242.07      218.49      8.78 o 
  -2   0   1       64.49       42.96      4.43 o 
  -1   0   1      111.37      103.29      3.11 o 
   0   0   1        4.09        8.01      1.02 o 
   2   0   1      355.67      333.46      8.78 o 
   3   0   1     1908.42     1770.63     99.82 o 
   4   0   1      102.52       95.58      6.63 o 
   5   0   1        1.42       10.63      3.78 o 
   6   0   1        7.25        1.53      5.97 o 
   7   0   1        0.18        3.41      6.48 o 
   8   0   1       25.86       12.79      6.48 o 
  -8   1   1        0.54       -3.41      6.65 o 
  -7   1   1        8.97       11.42      7.50 o 
  -6   1   1      158.05      128.20     12.79 o 
  -5   1   1       59.87       57.61      6.17 o 
  -4   1   1      151.03      143.33      8.27 o 
  -3   1   1       86.47       80.27      5.02 o 
  -2   1   1      523.24      510.18     13.98 o 
  -1   1   1      147.83      179.16     38.27 o 
   0   1   1      389.22      325.62      7.33 o 
   1   1   1       36.78       79.02      7.50 o 
   2   1   1     8961.06     8828.13     77.74 o 
   3   1   1      182.14      199.47     11.93 o 
   4   1   1      654.22      524.41     19.78 o 
   5   1   1        2.40        4.18      3.84 o 
   6   1   1        2.84        0.12      3.92 o 
   7   1   1        0.45        6.48      6.82 o 
  -8   2   1        0.74        4.77      8.52 o 
  -7   2   1        1.92       -3.75      6.82 o 
  -6   2   1        0.44       -2.56      6.65 o 
  -5   2   1        0.15        1.51      3.60 o 
  -4   2   1      101.41      126.83      7.45 o 
  -3   2   1      268.43      255.40     12.02 o 
  -2   2   1        0.01        0.65      1.99 o 
  -1   2   1      981.46      988.16     12.31 o 
   0   2   1     1569.43     1555.64     29.41 o 
   1   2   1       34.18       34.01      1.74 o 
   2   2   1     1417.31     1439.90     27.62 o 
   3   2   1     1421.66     1583.45     34.10 o 
   4   2   1       57.76       69.22      9.04 o 
   5   2   1        0.88        0.51      4.77 o 
   6   2   1        0.15        0.27      2.95 o 
   7   2   1        0.06       -0.74      3.07 o 
  -7   3   1        0.86        2.22      6.31 o 
  -6   3   1       21.54       19.09      6.99 o 
  -5   3   1        0.55       -9.21      6.48 o 
  -4   3   1      160.74      197.64     13.21 o 
  -3   3   1      267.39      316.97     10.73 o 
  -2   3   1        1.99        3.56      2.47 o 
  -1   3   1     3176.36     3163.58     51.23 o 
   0   3   1     2955.06     2983.01     35.12 o 
   1   3   1       12.78       13.01      1.94 o 
   2   3   1      841.35      765.11     22.59 o 
   3   3   1       53.07       64.95      7.50 o 
   4   3   1      195.59      208.16     14.49 o 
   5   3   1        0.02       -4.77      5.11 o 
   6   3   1        0.02       -3.75      3.92 o 
   7   3   1        9.32        8.56      5.00 o 
  -7   4   1        5.28        5.46      9.72 o 
  -6   4   1        4.43       -4.09      7.67 o 
  -5   4   1       75.75       60.86     11.59 o 
  -3   4   1     4444.87     4958.90    108.51 o 
  -2   4   1       75.80       72.59      5.80 o 
  -1   4   1      903.18      748.49     54.64 o 
   0   4   1      374.18      393.31     31.54 o 
   1   4   1        3.32        1.67      2.24 o 
   2   4   1      651.91      654.07     14.85 o 
   3   4   1       44.11       37.19      3.79 o 
   4   4   1        0.30       -0.58      2.76 o 
   5   4   1       41.69       42.62      9.21 o 
   6   4   1        0.20       -1.88      6.48 o 
   7   4   1        2.19        4.09      6.82 o 
   8   4   1       14.06       16.41      6.32 o 
  -7   5   1        8.73       13.81     11.08 o 
  -6   5   1        6.58       10.23      7.84 o 
  -5   5   1       21.64       17.39      8.01 o 
  -4   5   1       58.16       62.67      7.04 o 
  -3   5   1      124.42      107.49      8.52 o 
  -2   5   1      828.21      852.96     65.04 o 
  -1   5   1       45.42       42.37      6.31 o 
   0   5   1     1042.88     1126.16     72.97 o 
   1   5   1       23.76       37.58      3.81 o 
   2   5   1       13.70       17.18      2.56 o 
   3   5   1       87.10       83.99      4.24 o 
   4   5   1       33.16       35.44      4.91 o 
   5   5   1      369.21      462.31     15.19 o 
   6   5   1       62.06       56.52      7.17 o 
   7   5   1        7.17       -1.53      7.67 o 
   8   5   1       45.24       28.47     10.40 o 
  -6   6   1       27.80       49.61     13.30 o 
  -5   6   1        7.25        3.07      6.65 o 
  -4   6   1        9.85       17.39      9.21 o 
  -3   6   1      574.09      677.52     18.79 o 
  -2   6   1      178.05      142.24      8.69 o 
  -1   6   1      346.94      358.49     11.60 o 
   0   6   1        6.10        8.58      3.23 o 
   1   6   1       66.38       63.72      4.87 o 
   2   6   1       63.14       55.48      3.50 o 
   3   6   1      580.93      525.31     11.70 o 
   4   6   1        4.56       10.48      9.21 o 
   5   6   1      769.11      965.60     22.65 o 
   6   6   1        3.43        8.52      7.50 o 
   7   6   1        1.93        8.35      8.69 o 
   8   6   1       23.06       13.47     10.23 o 
  -6   7   1        9.94       17.05     11.42 o 
  -5   7   1        9.11       13.64      8.35 o 
  -4   7   1        0.30        8.87      9.21 o 
  -3   7   1      151.16      172.05     13.55 o 
  -2   7   1        2.99        5.91      4.27 o 
  -1   7   1       16.34       19.33      4.58 o 
   0   7   1       65.82       73.22     11.08 o 
   1   7   1       37.30       52.46      8.78 o 
   2   7   1      164.44      172.89      7.82 o 
   3   7   1        2.85        3.10      2.29 o 
   4   7   1      109.12      110.28      7.72 o 
   5   7   1       23.61       34.67      5.78 o 
   6   7   1       31.96       23.36      9.38 o 
   7   7   1       18.69       10.23      9.89 o 
   8   7   1       34.46       50.29     13.81 o 
  -6   8   1        5.56        0.34      8.87 o 
  -5   8   1       18.28       31.37      9.89 o 
  -4   8   1       17.03       18.41      9.72 o 
  -3   8   1       12.83       13.31      5.80 o 
  -2   8   1        5.88        7.03      4.25 o 
  -1   8   1      364.07      280.71     11.15 o 
   0   8   1      248.24      276.20     10.94 o 
   1   8   1      610.13      563.76     43.30 o 
   2   8   1       52.01       69.44     11.42 o 
   3   8   1       19.77       15.82      2.76 o 
   4   8   1      102.95      101.19      7.60 o 
   5   8   1      437.32      491.84     27.28 o 
   6   8   1        0.00       -2.22      5.63 o 
   7   8   1        8.13        7.50      9.21 o 
   8   8   1        8.86        8.52      8.01 o 
  -5   9   1        7.47       12.10      7.84 o 
  -4   9   1       19.55       15.17      8.52 o 
  -3   9   1       18.84       18.82      6.46 o 
  -2   9   1       35.91       38.59      7.14 o 
  -1   9   1        2.74        6.11      4.82 o 
   0   9   1       47.50       51.79      6.25 o 
   2   9   1       19.14       20.02      4.64 o 
   3   9   1       21.24       15.73      4.78 o 
   4   9   1       43.98       29.32      7.84 o 
   5   9   1      210.14      273.28     22.16 o 
   6   9   1        3.92        1.53      6.48 o 
   7   9   1        1.40       -1.53      8.52 o 
   8   9   1        0.00        1.02     11.59 o 
  -5  10   1       23.01       12.45      8.52 o 
  -4  10   1        2.56       -3.24      6.99 o 
  -3  10   1       46.75       72.63     14.49 o 
  -2  10   1        8.31        3.76      5.24 o 
  -1  10   1      513.59      521.52     18.01 o 
   0  10   1       13.64       21.54      6.38 o 
   1  10   1        0.33       13.63      4.46 o 
   2  10   1       10.00        9.04      5.97 o 
   3  10   1      262.51      230.32     18.24 o 
   4  10   1        3.44       10.40      6.14 o 
   5  10   1       32.25       47.05     10.40 o 
   6  10   1        6.76        7.67      8.87 o 
   7  10   1        7.99       -2.05      6.65 o 
  -4  11   1        8.41       10.91     11.42 o 
  -3  11   1        0.04       -5.80      8.87 o 
  -2  11   1        9.48        4.78      5.84 o 
  -1  11   1       88.53       80.35      8.37 o 
   0  11   1      132.85      118.96     10.83 o 
   1  11   1        0.71        8.35      6.99 o 
   2  11   1       41.09       42.45      9.55 o 
   3  11   1       17.11       20.46      9.04 o 
   4  11   1       22.57       18.58      7.50 o 
   5  11   1        0.85       -8.69      8.01 o 
   6  11   1        2.38        2.05      9.04 o 
   7  11   1        2.36       10.40     10.91 o 
  -3  12   1        3.62       -3.75      6.65 o 
  -2  12   1       12.29       10.57      9.55 o 
  -1  12   1       22.72       23.45      6.99 o 
   0  12   1        2.15        3.58      6.48 o 
   1  12   1       23.47       31.71      9.72 o 
   2  12   1        8.70       21.14     10.23 o 
   3  12   1      214.57      236.80     20.63 o 
   4  12   1        0.04        0.85      6.14 o 
   5  12   1        1.91       -1.02      6.48 o 
   6  12   1        4.76        5.97      7.50 o 
  -1  13   1        0.11       12.62      9.21 o 
   0  13   1       25.07       26.77      8.69 o 
   1  13   1        5.08        6.82      9.21 o 
   2  13   1       88.93       65.64     11.93 o 
   3  13   1        2.26        9.04      8.52 o 
   4  13   1        0.67        1.70      6.65 o 
   5  13   1        4.51       17.73     10.91 o 
   6  13   1        1.08        1.36      7.67 o 
  -1  14   1        2.39        6.31      9.38 o 
   0  14   1       16.10       11.42      9.38 o 
   1  14   1        7.35        7.16      9.72 o 
   2  14   1        3.31        6.65      6.99 o 
   3  14   1        0.13        8.52      9.21 o 
   4  14   1        7.29       17.90     10.57 o 
   5  14   1        3.46        4.26      7.84 o 
   0  15   1        5.06        6.14      9.72 o 
   1  15   1        1.03       -3.75      9.21 o 
   2  15   1        0.19        6.99      7.16 o 
   3  15   1        1.39        9.21      9.55 o 
   4  15   1        0.29        1.88      7.50 o 
  -2 -15   2        0.05        5.46     10.91 o 
  -1 -15   2        3.53        8.69      7.84 o 
  -4 -14   2        0.55        2.05      8.69 o 
  -3 -14   2        6.84        8.52      7.50 o 
  -2 -14   2       17.51       10.74      8.35 o 
  -1 -14   2        6.35        6.31      9.21 o 
   0 -14   2       20.84       21.31      9.38 o 
   1 -14   2        4.02       -3.75      9.38 o 
  -5 -13   2        0.95        5.11      8.69 o 
  -4 -13   2        0.42       -3.41      7.50 o 
  -3 -13   2       17.20       19.26     10.06 o 
  -2 -13   2        6.65        2.22      8.69 o 
  -1 -13   2        4.90        5.11      8.69 o 
   0 -13   2        0.25       -4.60      8.18 o 
   1 -13   2       22.89       19.26     10.40 o 
   2 -13   2       39.26       34.78     11.93 o 
  -6 -12   2        5.14       10.74      9.89 o 
  -5 -12   2        0.36       -1.88      5.63 o 
  -4 -12   2        4.27        1.19      5.63 o 
  -3 -12   2        3.29       -3.41      7.84 o 
  -2 -12   2       26.17       26.77     10.40 o 
  -1 -12   2        1.58       -0.85      8.18 o 
   0 -12   2       66.27       78.25     13.64 o 
   1 -12   2       44.79       64.95     12.10 o 
   2 -12   2       64.17       50.46     12.96 o 
   3 -12   2        1.40        3.58     10.74 o 
  -6 -11   2        0.39        0.85      8.87 o 
  -5 -11   2        7.16        6.48      8.35 o 
  -4 -11   2        0.36       -0.51      4.80 o 
  -3 -11   2       27.53       33.36      5.87 o 
  -2 -11   2        0.45        8.01      8.18 o 
  -1 -11   2      196.56      161.45     16.37 o 
   0 -11   2       31.55       35.80      9.38 o 
   1 -11   2      607.94      574.87     29.32 o 
   2 -11   2       22.82       40.06     12.27 o 
   3 -11   2       12.89       18.81      7.52 o 
   4 -11   2       21.90       24.30      8.01 o 
  -7 -10   2       28.37       24.04     11.08 o 
  -6 -10   2       13.17        2.56      9.21 o 
  -5 -10   2        0.67        4.07      4.25 o 
  -4 -10   2        2.53        4.99      4.09 o 
  -3 -10   2       26.07       30.85      5.94 o 
  -2 -10   2        0.05       -2.39      6.82 o 
  -1 -10   2        2.32        1.88      5.46 o 
   0 -10   2      577.89      629.59     29.49 o 
   2 -10   2     1048.25     1103.89    110.22 o 
   3 -10   2        0.67       -2.38      6.32 o 
   4 -10   2        7.13       13.47      7.65 o 
   5 -10   2        7.31        7.50      9.38 o 
  -7  -9   2       15.17       24.04     10.91 o 
  -6  -9   2        4.93       15.68      9.72 o 
  -5  -9   2        0.49       -0.53      4.39 o 
  -4  -9   2       30.10       33.87      6.00 o 
  -3  -9   2       18.82       10.39      4.03 o 
  -2  -9   2       17.49       16.59      4.37 o 
  -1  -9   2       41.57       38.87      9.04 o 
   0  -9   2       43.97       55.52      6.39 o 
   1  -9   2      535.23      580.01     29.15 o 
   2  -9   2       53.46       44.45      7.10 o 
   3  -9   2      146.19      138.89     15.85 o 
   4  -9   2        1.05       -1.36      6.53 o 
   5  -9   2        0.10        6.31      9.72 o 
  -7  -8   2        0.04       -2.56      8.52 o 
  -6  -8   2       28.31       32.82      6.99 o 
  -5  -8   2       15.12        7.47      4.49 o 
  -4  -8   2       44.24       35.97      5.54 o 
  -3  -8   2        3.51        0.89      4.00 o 
  -2  -8   2       45.47       38.36      5.36 o 
  -1  -8   2       37.29       35.37      3.95 o 
   0  -8   2        8.38        8.06      3.92 o 
   1  -8   2       99.32       91.11      7.74 o 
   2  -8   2      528.04      631.13     37.76 o 
   3  -8   2       67.02       55.55      7.81 o 
   4  -8   2       23.37       17.14      9.97 o 
   5  -8   2       20.31       39.15      8.19 o 
   6  -8   2        0.05        1.88      8.87 o 
  -7  -7   2       31.63       26.08      9.72 o 
  -6  -7   2       38.76       42.82      7.29 o 
  -5  -7   2       34.91       35.46      5.78 o 
  -4  -7   2        5.21        9.49      4.32 o 
  -3  -7   2      463.39      457.73     26.17 o 
  -2  -7   2       78.82       80.39      6.29 o 
  -1  -7   2     1356.93     1295.18     39.06 o 
   0  -7   2       11.31       16.76      3.72 o 
   1  -7   2        9.13       39.44      5.97 o 
   2  -7   2       74.53       64.31      9.46 o 
   3  -7   2      270.58      246.66     42.96 o 
   4  -7   2       46.88       48.14      7.77 o 
   5  -7   2        2.52       -2.35      4.70 o 
   6  -7   2        0.08        2.73      8.18 o 
  -7  -6   2       33.89       34.48      7.74 o 
  -6  -6   2        0.10       -0.53      6.05 o 
  -5  -6   2        5.59        4.50      4.63 o 
  -4  -6   2       44.95       35.89      5.48 o 
  -3  -6   2        0.13        1.16      3.19 o 
  -2  -6   2      327.98      277.10     10.66 o 
  -1  -6   2       60.65       50.68      3.02 o 
   0  -6   2      102.61      130.77     20.71 o 
   1  -6   2       63.33       88.16      7.76 o 
   2  -6   2       89.68       83.28     12.10 o 
   3  -6   2        0.59        4.44      3.82 o 
   4  -6   2       85.57       88.60     10.66 o 
   5  -6   2       11.56       17.50      5.60 o 
   6  -6   2        0.15        0.85      6.31 o 
   7  -6   2        0.84       16.20     10.06 o 
  -7  -5   2        3.18        8.18      8.52 o 
  -6  -5   2       13.86        7.75      5.04 o 
  -5  -5   2        2.53        1.96      4.10 o 
  -4  -5   2        2.54        1.51      2.59 o 
  -3  -5   2      160.78      157.82      8.35 o 
  -2  -5   2       30.62       25.87     10.48 o 
  -1  -5   2     1103.09     1059.10     16.05 o 
   0  -5   2      567.78      547.61     25.32 o 
   1  -5   2      397.03      346.56     41.85 o 
   2  -5   2       15.76        8.80      3.97 o 
   3  -5   2        4.08        2.73      6.14 o 
   4  -5   2        2.33        6.49      5.05 o 
   5  -5   2        0.47        5.23      4.59 o 
   6  -5   2        2.63       -0.76      5.36 o 
   7  -5   2        0.17        1.36      6.82 o 
  -8  -4   2        0.06       -1.36      9.38 o 
  -7  -4   2        0.01        0.17      6.14 o 
  -6  -4   2       47.94       41.13     10.02 o 
  -5  -4   2        3.68        0.81      3.76 o 
  -4  -4   2       39.27       35.36      5.18 o 
  -3  -4   2      531.87      577.49    105.36 o 
  -2  -4   2       74.30       73.17      9.12 o 
  -1  -4   2        2.04        1.85      2.56 o 
   0  -4   2     2602.15     2462.81     61.24 o 
   1  -4   2        1.16        9.89      4.77 o 
   2  -4   2        8.05       11.76      4.77 o 
   3  -4   2       18.57       16.37      6.31 o 
   4  -4   2        0.79        2.73      6.14 o 
   5  -4   2        5.64        4.09      6.65 o 
   6  -4   2        0.01        0.07      4.42 o 
   7  -4   2       13.34        9.04      7.16 o 
  -7  -3   2        1.69        1.36      4.43 o 
  -6  -3   2       13.36       11.73      3.94 o 
  -5  -3   2       23.34       15.55      3.63 o 
  -4  -3   2       16.33       10.06      5.11 o 
  -3  -3   2       99.69       83.39      8.52 o 
  -2  -3   2      108.02       97.85      3.65 o 
  -1  -3   2     1669.17     1513.63     38.70 o 
   0  -3   2      554.85      468.83      9.99 o 
   1  -3   2      185.87      143.72      8.87 o 
   2  -3   2       32.96       31.88      6.14 o 
   3  -3   2       49.57       50.63      8.01 o 
   4  -3   2      149.47      120.87     10.91 o 
   5  -3   2        9.33       10.74      5.28 o 
   6  -3   2        4.32        4.26      6.65 o 
   7  -3   2        4.69        5.28      6.14 o 
   8  -3   2        0.05       -0.68      8.52 o 
  -8  -2   2        0.84        0.17      5.46 o 
  -7  -2   2       15.33       12.10      5.80 o 
  -6  -2   2       94.66       81.72      6.56 o 
  -5  -2   2        1.53        0.25      2.98 o 
  -4  -2   2        1.81       -0.52      2.47 o 
  -3  -2   2        8.00        9.79      2.71 o 
  -2  -2   2      295.53      258.16      5.86 o 
  -1  -2   2      151.29      157.25      7.93 o 
   0  -2   2       95.08       81.49      4.15 o 
   1  -2   2       80.67      102.29      6.82 o 
   2  -2   2     1701.72     1585.66     29.83 o 
   3  -2   2        2.24        8.01      4.43 o 
   4  -2   2        1.03        6.99      5.11 o 
   5  -2   2        3.61        7.67      5.63 o 
   6  -2   2        5.90        3.75      5.80 o 
   8  -2   2        2.47       -2.05      5.80 o 
  -8  -1   2        4.63       -0.51      5.80 o 
  -7  -1   2        5.57       18.41      6.82 o 
  -6  -1   2        1.58        3.41      5.28 o 
  -5  -1   2        0.05        0.36      2.86 o 
  -4  -1   2        0.52        0.33      2.83 o 
  -3  -1   2        1.34       -0.41      2.28 o 
  -2  -1   2       48.66       50.23      3.37 o 
  -1  -1   2       71.27       68.82      4.81 o 
   0  -1   2      187.54      177.60      6.04 o 
   1  -1   2       21.58       33.59      5.28 o 
   2  -1   2    12514.55    11623.03     98.03 o 
   3  -1   2        9.47       16.37      5.63 o 
   4  -1   2      907.80      753.19     25.23 o 
   5  -1   2      196.22      199.12     14.83 o 
   6  -1   2        6.21        8.52      6.48 o 
   7  -1   2        0.89        1.53      6.31 o 
  -8   0   2        1.86        3.41      7.16 o 
  -7   0   2        3.84       -0.17      5.63 o 
  -6   0   2       72.74       52.51      9.21 o 
  -5   0   2       15.51       13.77      3.05 o 
  -4   0   2        1.23       -1.34      2.08 o 
  -3   0   2       13.47       16.20      2.89 o 
  -2   0   2     2807.70     2943.55    122.66 o 
  -1   0   2      772.17      714.67      8.79 o 
   0   0   2     4843.00     4457.11     72.21 o 
   1   0   2       75.92      113.57      4.46 o 
   2   0   2    75572.56    62996.43    267.44 o 
   3   0   2        1.57        8.74      2.69 o 
   4   0   2      313.76      289.42     11.39 o 
   5   0   2       30.20       36.82      8.35 o 
   6   0   2        8.04        4.09      6.31 o 
   7   0   2        0.32        2.73      6.82 o 
  -8   1   2        8.36       17.05      9.04 o 
  -7   1   2        6.19        5.28      7.16 o 
  -6   1   2       29.89       17.22      7.16 o 
  -5   1   2        0.06       -0.51      3.75 o 
  -4   1   2        4.65        8.37      3.36 o 
  -3   1   2       78.59       70.66      4.67 o 
  -2   1   2      290.20      286.95     13.04 o 
  -1   1   2      653.12      571.80     14.83 o 
   0   1   2      184.17      197.81     16.88 o 
   1   1   2       66.24       84.57      8.18 o 
   2   1   2      590.14      609.31     18.92 o 
   3   1   2        0.90       -2.22      3.58 o 
   4   1   2      321.27      301.92     11.93 o 
   5   1   2       64.54       59.90      6.32 o 
   6   1   2        2.17        0.59      3.97 o 
   7   1   2        0.77       -2.56      6.48 o 
  -7   2   2       22.06       23.53      8.18 o 
  -6   2   2        0.41       -1.88      6.82 o 
  -5   2   2        0.44       -1.36      4.26 o 
  -4   2   2        0.68        0.34      2.65 o 
  -3   2   2      818.77      932.73    125.31 o 
  -2   2   2      353.65      341.62      8.27 o 
  -1   2   2      257.07      245.66     11.93 o 
   0   2   2      403.41      388.36     11.51 o 
   1   2   2       10.02       18.71      2.77 o 
   2   2   2    56279.54    56599.63    243.69 o 
   3   2   2       24.04       23.70      6.48 o 
   4   2   2      920.62      917.88     28.64 o 
   5   2   2       32.21       39.21      8.18 o 
   6   2   2       11.63       10.68      4.26 o 
   7   2   2        2.73        3.58      4.70 o 
   8   2   2        6.95        1.88      7.84 o 
  -7   3   2       33.22       12.10      7.33 o 
  -6   3   2       44.90       48.08     11.76 o 
  -5   3   2        3.13       -6.48      6.99 o 
  -4   3   2        0.07        5.02      3.66 o 
  -3   3   2       58.19       75.19      9.21 o 
  -2   3   2       24.59       28.40      6.31 o 
  -1   3   2     1501.14     1449.31     30.01 o 
   0   3   2      373.80      456.33     18.50 o 
   1   3   2      198.09      198.10      6.38 o 
   2   3   2     8974.31     7795.14    194.00 o 
   3   3   2        2.68        3.07      3.58 o 
   4   3   2     1309.61     1197.99     33.59 o 
   5   3   2       98.11       56.94      8.69 o 
   6   3   2        3.23       11.76      6.99 o 
   7   3   2        0.77        3.03      4.68 o 
   8   3   2        0.00        2.03      4.41 o 
  -7   4   2        6.46        8.01      7.50 o 
  -6   4   2       38.56       41.94     11.59 o 
  -5   4   2       15.74       11.59      6.99 o 
  -4   4   2       59.41       53.36     10.57 o 
  -3   4   2        4.72        7.70      4.09 o 
  -2   4   2      659.93      609.44     13.34 o 
  -1   4   2      102.95      113.53     12.36 o 
   0   4   2     2363.27     2440.13    191.71 o 
   2   4   2      314.70      285.77     12.15 o 
   3   4   2       82.14       77.68      4.23 o 
   4   4   2       13.07       10.57      6.31 o 
   5   4   2       78.12       87.46     10.91 o 
   6   4   2        4.65        3.58      5.11 o 
   7   4   2        1.96       -3.24      6.48 o 
   8   4   2        5.39       11.16      5.84 o 
  -7   5   2        3.81        2.90     10.06 o 
  -6   5   2        2.91       -1.53      5.97 o 
  -5   5   2        8.26        6.99      8.52 o 
  -4   5   2        0.02        0.17      5.28 o 
  -3   5   2      155.62      235.27     22.08 o 
  -2   5   2      166.36      205.40     21.40 o 
  -1   5   2      600.04      536.06     69.22 o 
   0   5   2      261.01      326.36     15.77 o 
   1   5   2       58.28       53.67      4.39 o 
   2   5   2      207.07      166.12      6.69 o 
   3   5   2      130.33      115.02      5.05 o 
   4   5   2       28.13       21.16      3.77 o 
   5   5   2      103.53      121.36     19.18 o 
   6   5   2        0.39        2.05      7.16 o 
   7   5   2        1.75       11.76      8.69 o 
   8   5   2        0.89        1.36      8.35 o 
  -6   6   2       24.60       20.46     11.59 o 
  -5   6   2        5.77        6.82      7.16 o 
  -4   6   2       48.80       44.67      9.89 o 
  -3   6   2        0.13        1.18      3.49 o 
  -2   6   2       40.82       47.12      5.41 o 
  -1   6   2       20.24       12.54      3.31 o 
   0   6   2      120.32      172.24     20.97 o 
   2   6   2      123.33      130.84      6.96 o 
   3   6   2       46.98       46.11      3.37 o 
   4   6   2        1.87        0.64      3.24 o 
   5   6   2        0.02        1.40      3.31 o 
   6   6   2       15.16       14.32      9.72 o 
   7   6   2        2.23       -7.33      7.84 o 
   8   6   2        8.94       -0.68      9.72 o 
  -6   7   2        2.39        0.68      6.99 o 
  -5   7   2        0.32        0.34      6.14 o 
  -4   7   2       20.38       27.28     10.23 o 
  -3   7   2       17.45       17.99      4.68 o 
  -2   7   2       51.26       56.86      6.39 o 
  -1   7   2      915.04      873.50     18.80 o 
   0   7   2       37.91       35.81      4.80 o 
   1   7   2      197.88      192.52     11.00 o 
   2   7   2        1.61        4.24      3.07 o 
   3   7   2       19.40       21.45      2.75 o 
   4   7   2      211.41      175.86      6.56 o 
   5   7   2       22.44       40.23     10.57 o 
   6   7   2        1.48        1.70      5.63 o 
   7   7   2        4.14       -5.63      8.52 o 
   8   7   2        6.65       -2.90      9.55 o 
  -6   8   2        5.87       12.10     10.91 o 
  -5   8   2        2.10        6.48      9.89 o 
  -4   8   2        2.19        2.90      9.38 o 
  -3   8   2        8.00       11.25      7.33 o 
  -2   8   2       17.28       11.95      5.28 o 
  -1   8   2       49.27       43.32      5.77 o 
   0   8   2        0.49        4.36      5.11 o 
   1   8   2      130.80      122.66     10.40 o 
   2   8   2       29.73       26.82      5.63 o 
   3   8   2       18.03       14.96      4.26 o 
   4   8   2       57.03       77.80      6.65 o 
   5   8   2        1.45        8.01      5.97 o 
   6   8   2        2.02        3.58      8.18 o 
   7   8   2        0.28        0.00      9.72 o 
   8   8   2        1.27      -10.57      9.21 o 
  -5   9   2        0.04       -1.88      9.89 o 
  -4   9   2        5.68        3.41     10.23 o 
  -3   9   2       14.64       30.35      9.89 o 
  -2   9   2        6.80        4.96      4.39 o 
  -1   9   2        0.47        3.60      4.37 o 
   0   9   2      105.21      103.41      7.95 o 
   1   9   2       51.65       60.87      9.12 o 
   2   9   2      116.44      114.25      7.67 o 
   3   9   2      216.63      186.73     17.30 o 
   5   9   2       27.01       21.99      7.84 o 
   6   9   2        0.38       -0.17      8.52 o 
   7   9   2        0.07       -1.70      9.21 o 
   8   9   2        0.19        5.28     11.59 o 
  -5  10   2        1.19        2.90      7.84 o 
  -4  10   2        0.61        2.56     10.57 o 
  -3  10   2        0.40        0.17      9.21 o 
  -2  10   2       15.71       15.46      5.29 o 
  -1  10   2        0.03        1.72      4.87 o 
   0  10   2      388.24      384.78     14.28 o 
   2  10   2      979.92      911.52     48.33 o 
   3  10   2       89.75       71.09     10.74 o 
   4  10   2       90.13       94.28     13.81 o 
   5  10   2       59.41       55.58     12.96 o 
   6  10   2        0.08        1.36      6.65 o 
   7  10   2        2.56       -0.17      6.82 o 
  -4  11   2        1.45        1.70      6.14 o 
  -3  11   2        0.07        5.97      8.52 o 
  -2  11   2        0.18       -1.88      5.97 o 
  -1  11   2      194.01      206.62     12.77 o 
   0  11   2       31.04       26.25      5.97 o 
   1  11   2      790.86      780.18     43.81 o 
   2  11   2       50.70       44.33      9.89 o 
   3  11   2      382.07      338.75     22.84 o 
   4  11   2       38.43       26.94      8.69 o 
   5  11   2        1.61        5.11      7.33 o 
   6  11   2        1.46        3.92      6.82 o 
   7  11   2        2.82        4.09     10.57 o 
  -3  12   2        3.24        6.14     10.06 o 
  -2  12   2       15.94       28.98     11.08 o 
  -1  12   2        8.64        1.91      5.66 o 
   0  12   2       60.97       52.55     10.06 o 
   2  12   2     1067.17     1030.40     40.06 o 
   3  12   2       19.54       29.15     10.74 o 
   4  12   2       72.26       71.43     12.27 o 
   5  12   2       22.73       19.78     11.25 o 
   6  12   2        0.46        7.33     10.23 o 
  -2  13   2        0.16        1.19      9.72 o 
  -1  13   2        3.78       -8.18      6.99 o 
   0  13   2        0.23        0.51      8.01 o 
   1  13   2      120.92      136.56     17.05 o 
   2  13   2       36.73       49.44     12.10 o 
   3  13   2       69.73       76.89     14.32 o 
   4  13   2       20.78       30.01     11.59 o 
   5  13   2        4.03       11.42     10.57 o 
   6  13   2        0.18        5.46      7.67 o 
   0  14   2       11.35       23.53     10.57 o 
   1  14   2        1.38       13.98      9.38 o 
   2  14   2       31.78       22.33      8.35 o 
   3  14   2        4.15        1.70      9.38 o 
   4  14   2       11.76       20.46     11.08 o 
   5  14   2        8.69       34.10     11.25 o 
   0  15   2        2.94        9.04      7.67 o 
   1  15   2        5.61       11.25      9.89 o 
   2  15   2       12.28        9.04      7.16 o 
   3  15   2        5.09        5.97      7.84 o 
   4  15   2       19.03       26.60     11.93 o 
  -4 -14   3        7.37        2.22      6.31 o 
  -3 -14   3       17.14       29.49     11.25 o 
  -2 -14   3        2.88        8.35      7.33 o 
  -1 -14   3        0.01       -9.89      8.35 o 
   0 -14   3        1.79        5.97     10.57 o 
   1 -14   3        5.86       16.88     11.08 o 
  -5 -13   3        1.46        3.58      6.48 o 
  -4 -13   3       42.03       40.06     11.42 o 
  -3 -13   3        0.02        0.00      8.87 o 
  -2 -13   3        8.54        2.39      8.69 o 
  -1 -13   3        8.31        1.36      9.04 o 
   0 -13   3        0.63        1.19      8.69 o 
   1 -13   3        2.86        8.35      7.67 o 
   2 -13   3        2.46        4.60     10.23 o 
  -6 -12   3        5.32        3.75      7.33 o 
  -5 -12   3       50.24       59.50     13.13 o 
  -4 -12   3        2.86       -2.02      5.34 o 
  -3 -12   3       72.74       99.26     10.23 o 
  -2 -12   3        1.88        7.50      9.21 o 
  -1 -12   3      159.09      162.47     18.07 o 
   0 -12   3        0.13       -6.31      7.50 o 
   1 -12   3        0.12       -1.53      6.14 o 
   2 -12   3        0.05       16.20     11.08 o 
   3 -12   3        2.74       -5.28     10.06 o 
  -6 -11   3       58.70       51.32     12.79 o 
  -5 -11   3       36.37       22.00      6.27 o 
  -4 -11   3       99.10       90.98      9.07 o 
  -3 -11   3        0.38        0.71      5.88 o 
  -2 -11   3       17.84       16.37      9.21 o 
  -1 -11   3       14.74       11.93      8.52 o 
   0 -11   3        1.88        3.75      6.14 o 
   1 -11   3       74.64       74.16     14.15 o 
   2 -11   3       12.59       17.22     10.57 o 
   3 -11   3        0.38       -1.88      9.89 o 
   4 -11   3       70.44       79.31     14.41 o 
  -7 -10   3       19.06       35.97     13.30 o 
  -6 -10   3        0.22        6.82      8.69 o 
  -5 -10   3       32.76       25.25      5.90 o 
  -4 -10   3      116.78      111.29      9.97 o 
  -3 -10   3        0.27       -3.73      4.08 o 
  -2 -10   3       46.81       43.99      6.71 o 
  -1 -10   3        2.17        1.88      5.46 o 
   0 -10   3        7.28        4.94      6.14 o 
   1 -10   3        0.66       31.20     11.08 o 
   2 -10   3       21.53       31.19      6.99 o 
   3 -10   3       29.81       37.24      8.28 o 
   4 -10   3       11.04       18.97      7.84 o 
   5 -10   3        9.79       35.46     12.62 o 
  -7  -9   3       16.10        9.72      8.18 o 
  -6  -9   3       77.07       84.77      9.51 o 
  -5  -9   3       21.75       15.83      5.73 o 
  -4  -9   3       58.99       41.40      6.20 o 
  -3  -9   3        3.38        6.82      4.35 o 
  -2  -9   3        6.09        2.06      5.20 o 
  -1  -9   3        4.57       -0.51      4.77 o 
   0  -9   3        5.02       -3.07      6.48 o 
   2  -9   3        0.05       10.10      7.16 o 
   3  -9   3       33.43       41.59      9.12 o 
   4  -9   3      129.00      186.68     14.10 o 
   5  -9   3        2.36       -1.32      6.55 o 
  -7  -8   3        8.63        2.90      8.87 o 
  -6  -8   3        4.72        7.73      5.89 o 
  -5  -8   3       16.76       16.56      5.48 o 
  -4  -8   3        0.01       -2.18      4.09 o 
  -3  -8   3        1.32        2.10      3.66 o 
  -2  -8   3        0.83        4.94      3.74 o 
  -1  -8   3       51.88       39.98      5.53 o 
   0  -8   3      171.20      175.26     17.90 o 
   1  -8   3      279.41      334.80     13.10 o 
   2  -8   3        0.10       -2.76      4.87 o 
   3  -8   3        5.84       12.42      6.30 o 
   4  -8   3        5.42        5.11      5.26 o 
   5  -8   3      135.40      137.82     12.24 o 
   6  -8   3        0.05        2.05      5.80 o 
  -7  -7   3       11.48       35.46     11.76 o 
  -6  -7   3        5.48        9.15      4.94 o 
  -5  -7   3        2.25        2.33      4.64 o 
  -4  -7   3       46.27       45.59      6.39 o 
  -3  -7   3        2.10       14.77      4.15 o 
  -2  -7   3      381.68      349.42     12.71 o 
  -1  -7   3       90.87       98.74      3.82 o 
   0  -7   3      165.73      149.07      8.27 o 
   1  -7   3      389.26      379.59     39.38 o 
   2  -7   3       21.88       19.04      5.24 o 
   3  -7   3        0.01        0.53      4.28 o 
   4  -7   3       26.33       22.95      7.93 o 
   5  -7   3       69.86       84.40      9.76 o 
   6  -7   3       16.90       20.80      9.72 o 
  -7  -6   3       70.85       98.71     16.20 o 
  -6  -6   3       11.36       12.97      7.67 o 
  -5  -6   3       22.38       13.29      5.88 o 
  -4  -6   3       49.44       54.02      6.51 o 
  -3  -6   3      144.15      186.34      9.80 o 
  -2  -6   3        5.29       11.08      5.63 o 
  -1  -6   3     6526.46     6554.83    123.00 o 
   0  -6   3       77.34       81.93      5.42 o 
   1  -6   3      140.50      220.52      9.67 o 
   2  -6   3      272.53      273.88     32.48 o 
   3  -6   3       62.01       58.02      6.46 o 
   4  -6   3       56.02       50.74      7.08 o 
   5  -6   3       51.14       67.39      8.72 o 
   6  -6   3        2.57       10.99      6.39 o 
   7  -6   3       20.59       14.49      7.67 o 
  -8  -5   3        0.47       19.61     11.42 o 
  -7  -5   3       39.13       78.08     14.83 o 
  -6  -5   3        0.61        1.63      4.87 o 
  -5  -5   3       33.63       28.38      7.33 o 
  -4  -5   3      141.77      147.06     13.13 o 
  -3  -5   3       18.84       23.42      2.89 o 
  -2  -5   3     1162.74     1090.34     47.99 o 
  -1  -5   3      152.59      131.30      7.10 o 
   0  -5   3      260.65      242.34     19.43 o 
   2  -5   3      124.04      115.08     10.91 o 
   3  -5   3      129.53      100.76     11.76 o 
   4  -5   3       12.31       17.05      8.01 o 
   5  -5   3       18.21       24.89      8.69 o 
   6  -5   3       41.47       35.30      6.89 o 
   7  -5   3       44.71       28.81      9.55 o 
  -8  -4   3        1.95       16.54     10.74 o 
  -7  -4   3       51.89       67.34     14.15 o 
  -6  -4   3       33.90       38.36      6.79 o 
  -5  -4   3       20.36       19.08      3.42 o 
  -4  -4   3      515.83      533.05     11.47 o 
  -3  -4   3      182.44      197.22     12.53 o 
  -2  -4   3       51.88       46.08      5.96 o 
  -1  -4   3     2978.46     2673.37     96.15 o 
   0  -4   3      750.03      737.88     34.61 o 
   1  -4   3      146.87      224.19     12.27 o 
   2  -4   3      138.79      124.62     11.08 o 
   3  -4   3        4.53        0.51      4.26 o 
   4  -4   3       10.51        7.33      4.94 o 
   5  -4   3       48.49       45.86      9.72 o 
   6  -4   3        4.45        5.11      7.33 o 
   7  -4   3       43.56       33.41     11.08 o 
  -6  -3   3        3.81        6.48      4.43 o 
  -5  -3   3        1.08        2.56      3.18 o 
  -4  -3   3      893.95      895.31     15.02 o 
  -3  -3   3      293.08      325.06      8.25 o 
  -2  -3   3        9.23        6.44      2.24 o 
  -1  -3   3       46.71       40.02      3.73 o 
   0  -3   3       54.95       52.56      4.15 o 
   1  -3   3     3620.40     3813.37     50.80 o 
   2  -3   3      117.27      119.00      9.55 o 
   3  -3   3       10.26        2.73      5.80 o 
   4  -3   3        4.48        7.16      5.97 o 
   5  -3   3        2.18       -1.53      4.26 o 
   6  -3   3       13.34       13.47      7.33 o 
   7  -3   3        9.88       11.25      7.67 o 
   8  -3   3        0.09        2.90      8.52 o 
  -7  -2   3        7.98       11.42      5.97 o 
  -6  -2   3        0.04       -1.53      4.09 o 
  -5  -2   3        0.07        0.51      2.89 o 
  -4  -2   3      229.67      242.77     12.79 o 
  -3  -2   3      278.32      398.52     10.55 o 
  -2  -2   3      520.02      516.44     16.21 o 
  -1  -2   3     1007.30     1021.30     24.78 o 
   0  -2   3     1678.33     1446.68     59.04 o 
   1  -2   3       57.53      104.51      8.18 o 
   2  -2   3        2.94        0.68      3.41 o 
   3  -2   3       11.33       10.23      5.97 o 
   4  -2   3      233.35      221.12     14.66 o 
   5  -2   3       40.44       40.75      8.52 o 
   6  -2   3        2.49        9.04      6.31 o 
   7  -2   3       73.25       83.71     15.00 o 
  -8  -1   3        0.09        7.16      6.99 o 
  -7  -1   3       21.50       34.78      8.69 o 
  -6  -1   3        0.24       -2.22      5.28 o 
  -5  -1   3       93.09       73.51      6.05 o 
  -4  -1   3     3894.76     3894.04     98.20 o 
  -3  -1   3      813.84      996.23     25.83 o 
  -2  -1   3     3002.88     2977.08     26.08 o 
  -1  -1   3      214.28      228.84     13.88 o 
   0  -1   3     2202.69     2039.68     32.54 o 
   1  -1   3       19.21       18.68      3.48 o 
   2  -1   3       98.96       77.57      7.33 o 
   3  -1   3       43.59       50.46      7.84 o 
   4  -1   3      250.80      282.49     17.05 o 
   5  -1   3       33.81       34.95      8.35 o 
   6  -1   3       11.89       25.74      8.01 o 
   7  -1   3       53.48       56.26      9.55 o 
  -7   0   3       85.57       80.64     12.10 o 
  -6   0   3       29.74       17.39      6.14 o 
  -5   0   3       47.81       41.26      8.01 o 
  -4   0   3      728.70      723.53     35.08 o 
  -3   0   3      311.77      397.77     10.14 o 
  -2   0   3      222.23      323.14    152.58 o 
  -1   0   3      176.02      162.34      4.86 o 
   0   0   3      102.75       99.71      3.17 o 
   1   0   3        8.69       16.78      2.98 o 
   2   0   3      563.25      494.40     17.05 o 
   3   0   3       26.43       25.06      6.65 o 
   4   0   3      541.79      472.41     21.14 o 
   5   0   3      183.53      200.83     15.51 o 
   6   0   3        3.33        9.21      5.46 o 
   7   0   3       54.90       59.50     11.25 o 
   8   0   3        2.19        2.22      7.16 o 
  -7   1   3       34.60       52.34      9.72 o 
  -6   1   3        5.85        0.34      6.48 o 
  -5   1   3       48.81       35.12      7.67 o 
  -4   1   3      329.25      408.67     50.63 o 
  -3   1   3      109.59      183.95      6.87 o 
  -2   1   3      280.29      338.63     11.68 o 
  -1   1   3      227.30      229.47     10.57 o 
   0   1   3     2907.04     2916.31     33.40 o 
   1   1   3     3656.16     3493.98     98.63 o 
   2   1   3     2258.26     2384.99     44.35 o 
   3   1   3       30.10       21.41      3.74 o 
   4   1   3     4662.52     4553.53    262.54 o 
   5   1   3        6.19       10.92      4.88 o 
   6   1   3        2.15        4.30      3.43 o 
   7   1   3       32.56       25.91      7.67 o 
   8   1   3        4.53       -6.14      7.16 o 
  -7   2   3       35.24       54.90     11.42 o 
  -6   2   3       26.70       26.25      9.04 o 
  -5   2   3        6.66        0.68      6.99 o 
  -4   2   3      116.54      117.80     12.27 o 
  -3   2   3      100.08      122.92      5.75 o 
  -2   2   3       49.11       53.12      3.19 o 
  -1   2   3      353.09      366.03     13.98 o 
   0   2   3     2825.59     2852.19    132.98 o 
   1   2   3       35.89       26.62      3.27 o 
   2   2   3      305.63      307.53     41.68 o 
   3   2   3      223.82      216.34     13.13 o 
   4   2   3        2.32       30.52      8.52 o 
   5   2   3        0.09       -0.34      4.46 o 
   6   2   3        0.26        2.04      3.40 o 
   7   2   3        3.39       -2.81      5.11 o 
   8   2   3        4.72        3.07      8.18 o 
  -7   3   3        6.64        8.87      9.21 o 
  -6   3   3       31.03       31.03      8.52 o 
  -5   3   3       13.87        6.99      7.67 o 
  -4   3   3      120.96      105.70     12.62 o 
  -3   3   3       67.30       81.35     25.91 o 
  -2   3   3      134.33      142.27      5.80 o 
  -1   3   3        0.91        4.56      2.13 o 
   0   3   3       38.61       39.32      3.06 o 
   1   3   3     2930.99     2928.57     52.42 o 
   2   3   3     1093.23      963.72     75.27 o 
   3   3   3       26.31       27.14      4.46 o 
   4   3   3     1443.25     1567.59     41.26 o 
   5   3   3        0.71       -1.02      4.94 o 
   7   3   3        4.07        0.98      3.66 o 
   8   3   3        1.23       -7.09      5.24 o 
  -7   4   3        0.56        2.22      6.99 o 
  -6   4   3        2.40        5.11      6.99 o 
  -5   4   3       10.12       -0.17      5.80 o 
  -4   4   3       81.82       83.20     11.08 o 
  -3   4   3      161.80      226.20     25.40 o 
  -2   4   3      160.84      213.49      7.38 o 
  -1   4   3     6368.75     6269.21    323.58 o 
   0   4   3      785.31      755.39     13.64 o 
   1   4   3       80.56      359.42    202.87 o 
   2   4   3      116.71      120.92      6.33 o 
   3   4   3        5.34        3.21      1.85 o 
   4   4   3      256.80      224.19     16.71 o 
   5   4   3      121.71      159.57     15.68 o 
   6   4   3        0.52        4.77      7.84 o 
   8   4   3        1.05       -2.33      3.80 o 
  -6   5   3       71.52       69.90     12.27 o 
  -5   5   3        2.33        4.26      6.31 o 
  -4   5   3       20.42       13.30      6.48 o 
  -3   5   3       58.69       47.74      8.87 o 
  -2   5   3     1262.80     1338.66     66.40 o 
  -1   5   3      142.92      126.83      8.52 o 
   0   5   3      374.81      349.14     16.03 o 
   1   5   3      991.29     1035.89     51.91 o 
   2   5   3        1.79        9.91     10.40 o 
   3   5   3       26.78       23.08      2.54 o 
   4   5   3        2.63        4.36      3.09 o 
   5   5   3       20.81       20.12      9.04 o 
   6   5   3       18.20       26.60      8.35 o 
   7   5   3       67.98       88.65     14.83 o 
   8   5   3        3.85        1.31      7.67 o 
  -6   6   3        0.53        2.56      9.04 o 
  -5   6   3       19.31       19.44     10.23 o 
  -4   6   3       46.55       49.27     11.42 o 
  -3   6   3       10.46        1.70      5.80 o 
  -1   6   3     4661.42     4946.98     43.99 o 
   0   6   3      107.28      105.72     11.17 o 
   1   6   3      623.80      608.08     57.71 o 
   2   6   3       17.23       33.66      4.52 o 
   3   6   3        4.72        3.54      1.88 o 
   4   6   3       45.31       48.23      3.86 o 
   5   6   3       39.36       41.94      9.55 o 
   6   6   3        8.34       11.93      9.04 o 
   7   6   3      110.35      116.78     17.05 o 
   8   6   3        1.05       -5.63      5.46 o 
  -6   7   3       16.95       13.13     11.59 o 
  -5   7   3       17.13        5.46      9.89 o 
  -4   7   3       62.65       58.31     11.76 o 
  -3   7   3       22.97       29.32     10.40 o 
  -2   7   3       22.79       21.69      4.77 o 
  -1   7   3       21.22       19.52      4.27 o 
   0   7   3      138.91      144.32      7.90 o 
   1   7   3      341.55      360.12     15.00 o 
   2   7   3      157.86      165.72      8.78 o 
   3   7   3       72.62       74.86     10.66 o 
   4   7   3        0.03       -1.79      3.44 o 
   5   7   3        1.67        1.88      5.28 o 
   6   7   3        4.15        6.31      7.67 o 
   7   7   3       34.22       41.60     12.27 o 
   8   7   3        5.27        4.94      7.84 o 
  -5   8   3       28.63       21.31      9.72 o 
  -4   8   3       46.80       40.57     12.27 o 
  -3   8   3        0.45       -1.02      6.65 o 
  -2   8   3        0.79        0.09      4.14 o 
  -1   8   3      121.82      108.79      9.04 o 
   0   8   3      156.90      146.68     12.36 o 
   1   8   3       84.61      152.57      8.79 o 
   2   8   3      179.49      223.14     10.40 o 
   3   8   3       92.96      103.03      7.58 o 
   4   8   3       22.96       19.59      4.38 o 
   5   8   3       39.18       38.53      9.55 o 
   6   8   3        5.86        8.18      8.35 o 
   7   8   3       72.50       41.09     11.76 o 
   8   8   3        0.21        7.67     11.25 o 
  -5   9   3        0.01        1.53     11.08 o 
  -4   9   3       48.32       36.31     11.25 o 
  -3   9   3        4.38        0.17      7.67 o 
  -2   9   3       17.02        4.09      6.14 o 
  -1   9   3        8.96        5.96      4.46 o 
   0   9   3        0.13        0.77      3.74 o 
   1   9   3      130.22      172.22     12.96 o 
   2   9   3       30.93       27.79      6.56 o 
   3   9   3        2.02        1.91      4.27 o 
   4   9   3       30.95       24.99     10.48 o 
   5   9   3       29.56       37.85      9.38 o 
   6   9   3       22.75       21.99      8.87 o 
   7   9   3       29.83       33.24     12.79 o 
   8   9   3        0.42       -4.94     10.40 o 
  -4  10   3        1.76        5.97      9.04 o 
  -3  10   3      101.73      110.81     15.51 o 
  -2  10   3       24.52       21.82     10.23 o 
  -1  10   3       46.20       43.41      6.59 o 
   0  10   3        1.27        1.53      4.20 o 
   1  10   3      296.53      297.11     35.63 o 
   2  10   3        0.58       -4.52      4.94 o 
   3  10   3       10.84        7.80      5.36 o 
   4  10   3       25.22       19.44      8.01 o 
   5  10   3       58.49       73.48     13.81 o 
   6  10   3        0.71        9.72     10.23 o 
   7  10   3       39.97       44.33     11.59 o 
  -4  11   3       20.97        9.72      7.84 o 
  -3  11   3        0.07       -4.43      9.04 o 
  -2  11   3       34.88       17.56      8.35 o 
  -1  11   3        1.81        2.71      5.08 o 
   0  11   3       16.62       12.47      4.80 o 
   1  11   3      135.48      134.15     10.24 o 
   2  11   3       40.12       33.98      6.08 o 
   3  11   3       37.26       24.38     10.06 o 
   4  11   3       57.90       61.20     13.47 o 
   5  11   3       71.67       69.56     12.96 o 
   6  11   3       32.04       27.45     12.45 o 
   7  11   3       31.58       37.51     11.25 o 
  -3  12   3       19.38        3.75      9.55 o 
  -2  12   3        2.22       -0.34      9.55 o 
  -1  12   3       92.49       88.48     13.64 o 
   0  12   3        1.06       -6.88      4.76 o 
   1  12   3       27.63       35.55      7.35 o 
   2  12   3        1.02        3.92      8.01 o 
   3  12   3        0.08       -1.02      6.65 o 
   4  12   3        3.36       12.10      8.01 o 
   5  12   3      163.92      215.83     23.19 o 
   6  12   3        0.37        2.90     10.74 o 
   7  12   3        5.49        0.34      8.18 o 
  -2  13   3        9.86        1.70     10.57 o 
  -1  13   3        3.48        6.48      7.50 o 
   0  13   3        0.57        1.02      7.84 o 
   1  13   3       44.35       45.86     11.08 o 
   2  13   3        7.20        7.50      6.82 o 
   3  13   3       14.04       15.00     10.40 o 
   4  13   3      132.35      170.31     19.95 o 
   5  13   3        0.24        6.82     11.42 o 
   6  13   3        5.69       15.34     11.42 o 
   0  14   3        0.89       -4.60      7.33 o 
   1  14   3       18.60       20.97      9.89 o 
   2  14   3       17.42        5.28      8.87 o 
   3  14   3        0.27        8.52      9.72 o 
   4  14   3        1.13        7.33      8.18 o 
   5  14   3       11.53       11.42     11.59 o 
   1  15   3       15.27       34.61     11.25 o 
   2  15   3        0.38        2.90      7.16 o 
   3  15   3        0.04        0.68      7.33 o 
   4  15   3        7.87       -0.34      8.01 o 
  -3 -14   4        0.34        3.24      7.67 o 
  -2 -14   4        0.52        4.60      9.38 o 
  -1 -14   4        0.31        0.34      6.99 o 
   0 -14   4        2.41       14.15     10.57 o 
  -4 -13   4        1.47       -4.37      4.63 o 
  -3 -13   4        0.33       -0.51      6.48 o 
  -2 -13   4        4.58        6.99      7.16 o 
  -1 -13   4        8.57        3.92      6.99 o 
   0 -13   4        3.17       -1.02      6.48 o 
   1 -13   4        0.60        5.28      9.55 o 
   2 -13   4        9.33       20.63      9.55 o 
  -5 -12   4        0.00        2.05      8.35 o 
  -4 -12   4        0.14       -1.10      4.71 o 
  -3 -12   4        1.26       -1.22      3.81 o 
  -2 -12   4       26.82       24.04     10.40 o 
  -1 -12   4        2.51       -3.75      5.97 o 
   0 -12   4       29.80       50.80     12.45 o 
   1 -12   4        0.23       -2.22      8.52 o 
   2 -12   4        0.24       -4.26      9.72 o 
   3 -12   4       15.52       17.22      9.89 o 
  -6 -11   4       29.21       44.67     11.25 o 
  -5 -11   4       18.78       10.90      6.09 o 
  -4 -11   4        1.13        4.42      5.11 o 
  -3 -11   4        1.88        5.91      7.25 o 
  -2 -11   4        8.83       10.30      5.89 o 
  -1 -11   4      180.95      159.40     16.37 o 
   0 -11   4        5.77        0.00      5.97 o 
   1 -11   4       15.73       16.54      8.52 o 
   2 -11   4        3.87        5.63      7.50 o 
   3 -11   4      105.01      102.97     15.85 o 
   4 -11   4       65.16       69.22     15.68 o 
  -6 -10   4       69.58       78.14      9.87 o 
  -5 -10   4        9.75        8.13      4.95 o 
  -4 -10   4        1.69        4.51      4.60 o 
  -3 -10   4        0.00        0.51      4.33 o 
  -2 -10   4        0.30        0.25      3.68 o 
  -1 -10   4       10.41       13.64      6.99 o 
   0 -10   4        8.01        4.43      7.84 o 
   1 -10   4        0.34        8.69      9.04 o 
   2 -10   4      183.64      243.28     21.48 o 
   3 -10   4       32.28       74.88     13.04 o 
   4 -10   4       92.68       80.05     13.04 o 
   5 -10   4        0.62        1.68      7.41 o 
  -6  -9   4        5.74        7.48      6.32 o 
  -5  -9   4       29.68       25.25      6.02 o 
  -4  -9   4        1.53        0.55      3.61 o 
  -3  -9   4      126.16      123.30     11.76 o 
  -2  -9   4      126.58      120.34      9.47 o 
  -1  -9   4        0.13        0.63      4.15 o 
   0  -9   4       12.89        7.50      8.01 o 
   1  -9   4       57.31       72.28     12.79 o 
   2  -9   4       25.89       30.37      7.08 o 
   3  -9   4      256.83      294.00     15.94 o 
   4  -9   4        6.15        4.98      6.65 o 
   5  -9   4        6.99        9.05      6.00 o 
  -6  -8   4       59.80       70.97     16.96 o 
  -5  -8   4       19.91       23.40      5.55 o 
  -4  -8   4      122.13      117.50      9.52 o 
  -3  -8   4       16.00       28.52      6.90 o 
  -2  -8   4       47.23       56.38      6.99 o 
  -1  -8   4      113.64       91.98      7.27 o 
   0  -8   4       12.45        7.16      7.16 o 
   1  -8   4      113.21      101.14     15.34 o 
   2  -8   4      214.82      253.12     21.05 o 
   3  -8   4      171.53      173.23     16.79 o 
   4  -8   4      355.54      352.10     17.52 o 
   5  -8   4        0.01       -2.36      4.89 o 
   6  -8   4        0.17       -1.13      4.22 o 
  -7  -7   4      354.19      386.31     28.47 o 
  -6  -7   4       25.59       50.44     12.45 o 
  -5  -7   4      284.01      271.02     18.07 o 
  -4  -7   4       48.19       35.60      5.82 o 
  -3  -7   4       28.73       44.67      6.38 o 
  -2  -7   4        0.61        5.63      3.25 o 
  -1  -7   4      383.86      394.83     25.06 o 
   0  -7   4      158.49      167.10      7.82 o 
   1  -7   4      582.99      666.85     22.25 o 
   2  -7   4        0.51        2.19      3.92 o 
   3  -7   4       65.82       70.65      7.84 o 
   4  -7   4      140.55      131.72     10.84 o 
   5  -7   4       65.35       71.62      8.95 o 
   6  -7   4        0.86        2.90      4.82 o 
  -7  -6   4      172.35      256.58     24.89 o 
  -6  -6   4        1.91       -0.86      4.71 o 
  -5  -6   4       46.50       42.48      6.79 o 
  -4  -6   4       51.60       47.90      5.73 o 
  -3  -6   4       46.59       65.30      6.87 o 
  -2  -6   4       37.86       42.75      7.59 o 
  -1  -6   4        0.21        1.47      3.85 o 
   0  -6   4        3.85        4.57      2.66 o 
   1  -6   4       10.16       34.78      7.67 o 
   2  -6   4        4.25       10.74      5.80 o 
   3  -6   4       60.93       59.67      9.89 o 
   4  -6   4       56.79       52.17     10.06 o 
   5  -6   4       38.80       26.42      8.69 o 
   6  -6   4       20.23       20.32      8.78 o 
   7  -6   4        2.02       39.04     11.93 o 
  -7  -5   4      210.82      315.22     27.28 o 
  -6  -5   4        0.09        0.51      5.46 o 
  -5  -5   4       20.17       14.86      8.27 o 
  -4  -5   4       15.92       14.24      4.55 o 
  -3  -5   4       22.33       22.31      4.27 o 
  -2  -5   4        4.51       15.35      4.10 o 
  -1  -5   4     1295.65     1287.71     23.61 o 
   0  -5   4       53.90       54.14      5.89 o 
   1  -5   4     2666.39     2707.78     50.63 o 
   2  -5   4        5.01        9.89      5.63 o 
   3  -5   4       20.47       13.98      7.50 o 
   4  -5   4        3.54        3.75      5.46 o 
   5  -5   4       27.38       18.58      9.04 o 
   6  -5   4        5.78       18.92      9.04 o 
   7  -5   4        0.06        5.35      5.19 o 
  -7  -4   4       73.92      101.95     17.56 o 
  -6  -4   4        4.86        2.22      5.80 o 
  -5  -4   4        1.27       -0.85      4.04 o 
  -4  -4   4      407.90      389.10     10.31 o 
  -3  -4   4      194.09      276.65     24.38 o 
  -2  -4   4       21.84       49.86      9.95 o 
  -1  -4   4     1072.86     1002.70     67.85 o 
   0  -4   4       18.40       27.71      4.33 o 
   1  -4   4        6.13        6.31      4.26 o 
   2  -4   4     1165.70     1350.91     34.27 o 
   3  -4   4       16.00        4.26      4.94 o 
   4  -4   4        1.13        0.34      4.60 o 
   5  -4   4       10.96        7.33      7.50 o 
   6  -4   4       21.87       25.74      7.84 o 
   7  -4   4        0.95       -1.19      7.67 o 
  -7  -3   4       12.03       16.20     10.40 o 
  -6  -3   4        3.66       10.91      9.21 o 
  -5  -3   4       65.45       58.35      5.23 o 
  -4  -3   4       81.08       80.02      5.32 o 
  -3  -3   4       22.38       21.97      3.25 o 
  -2  -3   4       16.41       13.97      2.65 o 
  -1  -3   4      199.39      195.94      4.77 o 
   0  -3   4      304.27      266.13      8.91 o 
   1  -3   4      559.93      594.30     20.29 o 
   2  -3   4      199.95      211.74     13.30 o 
   3  -3   4       23.81        4.60      5.46 o 
   4  -3   4        0.78       -4.60      5.63 o 
   5  -3   4        2.34       -2.56      6.14 o 
   6  -3   4        1.14        5.80      7.16 o 
   7  -3   4        0.63       -1.88      6.99 o 
  -6  -2   4       34.91       28.30      6.82 o 
  -5  -2   4       10.26        6.14      5.11 o 
  -4  -2   4        0.08        1.12      2.66 o 
  -3  -2   4       24.99       26.02      3.05 o 
  -2  -2   4      340.01      393.02     15.81 o 
  -1  -2   4      285.28      305.92     11.95 o 
   0  -2   4        5.54        4.02      1.65 o 
   1  -2   4      705.77      695.50     43.90 o 
   2  -2   4      306.94      366.03     16.20 o 
   3  -2   4      168.56      248.39     19.09 o 
   4  -2   4      562.91      592.94     26.94 o 
   5  -2   4        0.17       -5.11      5.28 o 
   6  -2   4       33.78       31.03      8.87 o 
   7  -2   4        1.09        3.24      9.21 o 
   8  -2   4        0.00        6.14     10.23 o 
  -7  -1   4       73.67       75.87     10.74 o 
  -6  -1   4       13.07       14.15      6.48 o 
  -5  -1   4       19.84       19.78      6.31 o 
  -4  -1   4        0.45        1.71      3.18 o 
  -3  -1   4      114.35      131.61      6.65 o 
  -2  -1   4      185.82      328.67     58.66 o 
  -1  -1   4       36.49       32.53      2.58 o 
   0  -1   4      827.63      768.57     14.90 o 
   1  -1   4     1099.81      994.24     29.13 o 
   2  -1   4        0.24        7.33      4.77 o 
   3  -1   4       28.72       23.19      5.97 o 
   4  -1   4     2191.82     2216.28     47.74 o 
   5  -1   4        0.24       -5.11      3.92 o 
   6  -1   4       32.75       40.06      9.72 o 
   7  -1   4       14.49       32.39      9.21 o 
   8  -1   4        0.29       -7.33      6.65 o 
  -7   0   4      117.67      150.88     15.17 o 
  -6   0   4       23.26       15.85      6.99 o 
  -5   0   4        6.33        7.16      5.80 o 
  -4   0   4       38.51       46.20      8.18 o 
  -3   0   4        0.09        7.50      3.41 o 
  -2   0   4     1243.54     1297.01     24.21 o 
  -1   0   4       85.21       88.88      3.75 o 
   0   0   4     4313.12     4064.56    109.40 o 
   1   0   4       82.15       72.85      3.39 o 
   2   0   4       69.76      100.09      6.12 o 
   3   0   4        5.02       12.96      4.94 o 
   4   0   4     4478.47     3955.89     63.93 o 
   5   0   4        5.92        2.73      6.65 o 
   6   0   4       59.91       83.20     12.62 o 
   7   0   4        0.36        8.01      7.84 o 
   8   0   4        0.27        8.69      8.35 o 
  -7   1   4      180.30      217.37     18.92 o 
  -6   1   4        8.43       -2.39      4.43 o 
  -5   1   4       32.95       28.13      7.33 o 
  -4   1   4       46.67       45.01      8.52 o 
  -3   1   4        8.68       16.22      6.65 o 
  -2   1   4      192.01      307.04     15.17 o 
  -1   1   4        2.84        2.22      4.60 o 
   0   1   4      686.13      702.23     18.21 o 
   1   1   4      234.30      232.11      4.72 o 
   2   1   4        1.38        2.39      2.57 o 
   3   1   4        6.27        5.98      4.21 o 
   4   1   4      988.16      943.66     22.07 o 
   5   1   4        0.99        3.49      4.82 o 
   6   1   4      162.29      185.14     17.05 o 
   7   1   4       37.33       29.66      9.38 o 
   8   1   4        0.56       -1.36      8.01 o 
  -7   2   4       31.38       95.64     12.79 o 
  -6   2   4        5.97        5.11      7.67 o 
  -5   2   4        4.65        9.89      7.84 o 
  -4   2   4      265.38      222.99     15.34 o 
  -3   2   4      320.54      372.30      6.44 o 
  -2   2   4        1.63        5.63      5.80 o 
  -1   2   4      655.61      665.74     20.63 o 
   0   2   4       28.23       25.44      2.55 o 
   1   2   4       69.59       57.74      4.43 o 
   2   2   4      202.31      209.19      8.52 o 
   3   2   4      177.52      167.33      8.78 o 
   4   2   4     6925.61     7337.78     65.69 o 
   5   2   4        1.87       -0.15      4.69 o 
   6   2   4        0.20       18.57      6.44 o 
   7   2   4       15.55       23.28      6.50 o 
   8   2   4        1.33        5.28      8.87 o 
  -7   3   4      245.56      189.07     18.92 o 
  -6   3   4       15.61       20.29      9.21 o 
  -5   3   4      179.72      124.45     13.47 o 
  -4   3   4       52.94       48.59      9.38 o 
  -3   3   4        3.11        7.16      6.48 o 
  -2   3   4      244.24      206.62      4.90 o 
  -1   3   4       85.31       91.24      3.60 o 
   0   3   4      124.19      115.05      5.54 o 
   1   3   4     1113.02     1099.70     48.84 o 
   2   3   4       55.81       63.55      5.46 o 
   3   3   4       30.83       29.99      7.08 o 
   4   3   4     3378.84     3687.72     63.93 o 
   5   3   4        1.97        0.00      6.48 o 
   6   3   4       70.46       72.83      8.38 o 
   7   3   4        2.34        4.06      5.60 o 
   8   3   4        0.02       -0.01      5.58 o 
  -7   4   4       65.00       95.30     14.15 o 
  -6   4   4       98.47       95.64     14.15 o 
  -5   4   4        1.84        0.17      7.50 o 
  -4   4   4      236.69      214.64     17.22 o 
  -3   4   4       92.62      107.06     12.62 o 
  -2   4   4       37.51       36.59      4.60 o 
  -1   4   4      794.51      779.38     12.80 o 
   0   4   4        0.01       -1.67      2.10 o 
   1   4   4      193.38      184.28      7.41 o 
   2   4   4      436.14      467.02     41.34 o 
   3   4   4      111.85      102.67      7.84 o 
   4   4   4     3389.65     3466.05    145.93 o 
   5   4   4        4.49        2.56      5.63 o 
   6   4   4       37.82       66.49     11.59 o 
   7   4   4       15.16       22.16      7.11 o 
   8   4   4        1.33       -4.18      5.55 o 
  -6   5   4        0.18       -0.68      9.21 o 
  -5   5   4      114.76      116.27     15.85 o 
  -4   5   4       22.05       21.82      8.18 o 
  -3   5   4       45.32       52.68      9.72 o 
  -2   5   4       72.55       71.01      5.20 o 
  -1   5   4      715.38      782.28     17.05 o 
   0   5   4        0.70        0.08      2.47 o 
   1   5   4     1217.84     1255.76     20.60 o 
   2   5   4      270.50      338.60     19.78 o 
   3   5   4        1.35        2.83      3.06 o 
   4   5   4      710.55      677.88     16.63 o 
   5   5   4       39.63       46.71      9.38 o 
   6   5   4      106.11       78.42     12.45 o 
   7   5   4       17.65       14.83      9.04 o 
   8   5   4        0.35       -2.05      4.82 o 
  -6   6   4       47.90       36.31     11.08 o 
  -5   6   4       44.17       57.28     13.64 o 
  -4   6   4      118.73       97.00     13.81 o 
  -3   6   4        1.29        4.94      6.65 o 
  -2   6   4       34.92       28.64      4.13 o 
  -1   6   4        8.54        6.44      3.32 o 
   0   6   4      241.57      211.32     23.02 o 
   2   6   4     1056.67     1488.44     25.07 o 
   3   6   4       22.84       14.70      4.08 o 
   4   6   4      116.61       99.93      8.01 o 
   5   6   4        7.71        2.56      6.14 o 
   6   6   4       78.20       84.22     13.47 o 
   7   6   4        0.81        1.36      6.65 o 
   8   6   4        0.78       -3.24      9.21 o 
  -6   7   4       13.41       27.45     10.91 o 
  -5   7   4       10.62        6.82     10.74 o 
  -4   7   4        6.38        2.56      7.50 o 
  -3   7   4       44.14       59.67      9.89 o 
  -2   7   4      101.25       92.74     12.96 o 
  -1   7   4      113.32      104.93      6.88 o 
   0   7   4      555.56      524.83     56.00 o 
   1   7   4     2069.99     1875.70     98.62 o 
   2   7   4        2.19        4.27      3.66 o 
   3   7   4       44.25       39.06      6.22 o 
   4   7   4       18.96       13.87      3.73 o 
   5   7   4        1.88       -2.90      6.48 o 
   6   7   4        3.36        5.63      7.50 o 
   7   7   4        2.56        8.69      8.01 o 
   8   7   4        0.01        3.92      8.18 o 
  -5   8   4        0.65        4.77     11.93 o 
  -4   8   4       10.26       10.57      7.84 o 
  -3   8   4        5.79        7.16      6.48 o 
  -2   8   4       26.00       53.70     11.42 o 
  -1   8   4       28.11       29.32      5.08 o 
   0   8   4       19.12       16.40      4.08 o 
   2   8   4       11.31       10.02      4.15 o 
   3   8   4       27.44       25.86      5.15 o 
   4   8   4        0.35       -1.87      3.31 o 
   5   8   4        5.70        2.64      4.25 o 
   6   8   4        2.67        0.17      6.65 o 
   7   8   4        0.04       -4.60      9.21 o 
   8   8   4        0.72        1.70     11.08 o 
  -5   9   4       16.69        2.56      7.16 o 
  -4   9   4        0.08       10.91      9.21 o 
  -3   9   4        3.13        4.43      7.16 o 
  -2   9   4       23.98       20.46      9.55 o 
  -1   9   4        8.30        9.97      4.58 o 
   0   9   4        2.57        4.15      3.84 o 
   1   9   4       51.56       64.22      6.45 o 
   2   9   4        0.93        0.93      3.22 o 
   3   9   4       19.40       11.13      4.37 o 
   4   9   4       89.13       73.72      7.40 o 
   5   9   4       26.93       18.84     10.48 o 
   6   9   4        0.16        2.90      6.48 o 
   7   9   4        0.57        6.99      8.69 o 
   8   9   4        0.00       -2.56     10.91 o 
  -4  10   4       13.02       11.42      9.72 o 
  -3  10   4        0.10        4.09     10.23 o 
  -2  10   4       20.06       11.76      9.38 o 
  -1  10   4        0.66        1.19      5.97 o 
   0  10   4        3.60        0.39      4.05 o 
   1  10   4       61.58       69.42      7.38 o 
   2  10   4      208.63      268.14     12.86 o 
   3  10   4      182.10      183.31     11.07 o 
   4  10   4      248.23      282.79     14.29 o 
   5  10   4       38.68       42.96     11.08 o 
   6  10   4       47.59       41.26     13.13 o 
   7  10   4        7.37        5.11     11.25 o 
  -4  11   4        0.49        0.68      6.65 o 
  -3  11   4        1.24        2.05      9.04 o 
  -2  11   4        8.76        2.56      7.33 o 
  -1  11   4       95.38       82.85     11.93 o 
   0  11   4        0.45       -1.86      4.46 o 
   1  11   4       98.07       87.01     19.26 o 
   2  11   4       16.15        8.64      5.37 o 
   3  11   4      271.97      295.42     14.20 o 
   4  11   4      177.28      189.75     19.44 o 
   5  11   4      102.34       94.96     15.00 o 
   6  11   4       12.43        6.14      8.35 o 
   7  11   4        3.46       -2.90      6.99 o 
  -3  12   4        1.03       -5.63      8.35 o 
  -2  12   4        1.66        6.65     10.23 o 
  -1  12   4        2.05       -2.22      4.77 o 
   0  12   4       33.13       40.83      7.76 o 
   1  12   4        1.60       -2.51      4.61 o 
   2  12   4      134.72      153.51     28.47 o 
   3  12   4       13.90       25.91     10.40 o 
   4  12   4      460.14      520.49     32.05 o 
   5  12   4        7.72       18.41     11.25 o 
   6  12   4       15.72       14.83     12.27 o 
   7  12   4        9.85        6.82     11.76 o 
  -2  13   4       10.04        6.14      9.55 o 
  -1  13   4        0.25       -1.02      7.50 o 
   0  13   4        0.54       -1.70      7.67 o 
   1  13   4       17.43       11.42      7.84 o 
   2  13   4        6.64       20.12      9.38 o 
   3  13   4      202.88      211.23     19.61 o 
   4  13   4       18.85       38.87     12.96 o 
   5  13   4       18.27       30.69     10.74 o 
   6  13   4        1.55        3.07      8.69 o 
   1  14   4        1.12       -2.73      7.16 o 
   2  14   4        1.42       -1.19      5.80 o 
   3  14   4       51.04       47.91     10.91 o 
   4  14   4       76.38       63.08     13.47 o 
   5  14   4        0.01        8.18     11.76 o 
   1  15   4        2.13        9.04      9.21 o 
   2  15   4       11.17        9.21      9.38 o 
   3  15   4       38.71       37.68     10.57 o 
   4  15   4       68.66       65.81     14.15 o 
  -2 -14   5        1.04        6.14      9.89 o 
  -1 -14   5        1.14        3.24     10.40 o 
   0 -14   5        0.85        0.85     10.40 o 
  -4 -13   5        0.21       -2.33      4.75 o 
  -3 -13   5        0.06       -1.38      8.18 o 
  -2 -13   5       31.39       24.04      9.21 o 
  -1 -13   5        0.18       -6.65      8.87 o 
   0 -13   5        5.35        1.88      6.99 o 
   1 -13   5       16.52       19.09      9.04 o 
   2 -13   5        3.05        7.50     11.42 o 
  -5 -12   5        0.69       -4.85      7.76 o 
  -4 -12   5        6.14       -0.75     11.51 o 
  -3 -12   5      115.64      118.26     14.66 o 
  -2 -12   5        2.02       29.49     10.57 o 
  -1 -12   5       45.44       50.29     12.27 o 
   0 -12   5        0.08        6.65      9.38 o 
   1 -12   5       19.55       16.20      8.35 o 
   2 -12   5        0.01       -0.51     10.06 o 
   3 -12   5        7.48       18.92     12.62 o 
  -5 -11   5       20.85       11.88      5.69 o 
  -4 -11   5       68.13       53.70     11.68 o 
  -3 -11   5        2.54       -0.19      4.86 o 
  -2 -11   5      229.84      207.81     13.08 o 
  -1 -11   5        0.00       -2.39      8.18 o 
   0 -11   5       40.79       50.80     12.10 o 
   1 -11   5        0.01       -2.90      8.69 o 
   2 -11   5        0.29       -1.02      9.89 o 
   3 -11   5        0.35        3.92      7.50 o 
   4 -11   5        5.20        5.46      8.01 o 
  -6 -10   5        0.02        2.57      6.31 o 
  -5 -10   5       55.53       54.87      8.37 o 
  -4 -10   5        1.07        0.24      4.54 o 
  -3 -10   5      129.95      115.55     13.64 o 
  -2 -10   5       85.09      104.76      9.18 o 
  -1 -10   5        5.71        2.39      8.01 o 
   0 -10   5       28.39       32.22      8.69 o 
   1 -10   5       32.42       33.76     11.42 o 
   2 -10   5        4.78       11.42      7.84 o 
   3 -10   5        7.39       12.62      8.35 o 
   4 -10   5        3.35        3.77      6.87 o 
  -6  -9   5       17.41       18.81      6.89 o 
  -5  -9   5      150.41      148.98     20.03 o 
  -4  -9   5      231.02      233.01     13.39 o 
  -3  -9   5       58.92       52.52      7.65 o 
  -2  -9   5      119.58      122.90      9.70 o 
  -1  -9   5       11.25        5.02      4.23 o 
   0  -9   5        7.50        1.53      5.80 o 
   1  -9   5      172.52      146.45     15.85 o 
   2  -9   5       25.23       24.89      9.04 o 
   3  -9   5       78.48       90.29     12.79 o 
   4  -9   5       31.94       41.63      8.57 o 
   5  -9   5        0.75       -5.18      5.44 o 
  -7  -8   5        3.92        7.33      9.89 o 
  -6  -8   5       30.90       49.63      8.17 o 
  -5  -8   5      242.19      239.70     14.20 o 
  -4  -8   5       15.02        8.20      5.48 o 
  -3  -8   5        0.00       -1.52      4.63 o 
  -2  -8   5       69.05       48.57      6.80 o 
  -1  -8   5        1.33        1.03      4.37 o 
   0  -8   5        4.63       -5.11      4.77 o 
   1  -8   5        3.21        2.56      5.80 o 
   2  -8   5        0.20       -6.29      4.49 o 
   3  -8   5        4.74       10.86      7.67 o 
   4  -8   5        0.00        0.79      6.19 o 
   5  -8   5       26.10       22.17      7.40 o 
   6  -8   5        1.01        8.41      6.65 o 
  -7  -7   5        0.31       -4.94      7.33 o 
  -6  -7   5        6.23       33.07     11.76 o 
  -5  -7   5       16.71       19.53      5.65 o 
  -4  -7   5      235.07      241.84     12.72 o 
  -3  -7   5        0.08        0.05      4.52 o 
  -2  -7   5       12.33       35.22      5.39 o 
  -1  -7   5        1.54        0.53      3.37 o 
   0  -7   5       71.96       75.96     14.15 o 
   1  -7   5      281.89      280.96     19.09 o 
   2  -7   5       21.33       17.73      7.50 o 
   3  -7   5       53.76       50.29      9.89 o 
   4  -7   5       10.45       11.59      9.38 o 
   5  -7   5        0.00        5.11      4.58 o 
   6  -7   5       31.53       29.27      8.18 o 
  -7  -6   5        0.23        3.92     10.40 o 
  -6  -6   5        3.34        4.26      9.38 o 
  -5  -6   5      388.31      389.61     17.47 o 
  -4  -6   5       13.82        8.31      7.25 o 
  -3  -6   5       60.10       63.38      7.17 o 
  -2  -6   5      330.87      301.47     11.93 o 
  -1  -6   5       21.61       21.67      4.94 o 
   0  -6   5      184.04      171.56      9.38 o 
   1  -6   5      304.40      266.98     17.22 o 
   2  -6   5      103.24      127.35     12.79 o 
   3  -6   5       62.98      115.25     13.98 o 
   4  -6   5       11.38       11.76      9.21 o 
   5  -6   5        0.34        1.88      8.52 o 
   6  -6   5       17.78       16.37      9.89 o 
  -7  -5   5        0.13        0.85      9.89 o 
  -6  -5   5       19.87       19.26      8.69 o 
  -5  -5   5      129.55      163.56     11.45 o 
  -4  -5   5       18.77       22.75      6.99 o 
  -3  -5   5       91.10       96.20      7.77 o 
  -2  -5   5        0.52        0.89      3.02 o 
  -1  -5   5        0.79       -0.72      2.96 o 
   0  -5   5     1335.31     1272.47     23.37 o 
   1  -5   5       36.53       37.85      7.67 o 
   2  -5   5       48.97       52.00      9.72 o 
   3  -5   5      153.97      158.21     15.17 o 
   4  -5   5        9.08        5.80      7.67 o 
   5  -5   5       10.72        0.51      7.67 o 
   6  -5   5        6.32        4.43      6.31 o 
   7  -5   5       35.40       53.19     12.27 o 
  -7  -4   5        0.07        4.09      9.55 o 
  -6  -4   5       40.53       72.28     14.49 o 
  -5  -4   5      274.26      336.02     24.55 o 
  -4  -4   5      154.95      136.47      9.89 o 
  -3  -4   5       11.01        9.81      6.93 o 
  -2  -4   5      285.85      262.22      6.48 o 
  -1  -4   5       90.87      117.29     19.61 o 
   0  -4   5      271.49      249.15      9.94 o 
   1  -4   5     3714.59     3615.95     57.11 o 
   2  -4   5      137.05      146.96     12.27 o 
   3  -4   5        9.34       14.66      5.97 o 
   4  -4   5        0.05        8.18      7.33 o 
   5  -4   5       11.84       11.42      8.18 o 
   6  -4   5        5.97        8.18      8.01 o 
   7  -4   5        0.88        7.84      8.18 o 
  -7  -3   5        4.59       13.30      8.01 o 
  -6  -3   5       20.93       30.18     11.59 o 
  -5  -3   5        3.26       -3.41      7.50 o 
  -4  -3   5        0.13       -0.18      2.79 o 
  -3  -3   5        0.01        1.97      2.52 o 
  -2  -3   5      362.47      462.20     22.02 o 
  -1  -3   5       88.84       79.83      5.56 o 
   0  -3   5        7.01        7.66      2.30 o 
   1  -3   5      872.24      821.98     54.90 o 
   2  -3   5      101.21       96.15      9.72 o 
   3  -3   5      738.58      613.57     25.06 o 
   4  -3   5       23.22       25.91      8.35 o 
   5  -3   5       10.82        7.16      5.97 o 
   6  -3   5        0.31        1.36      5.46 o 
   7  -3   5        3.91        3.24      5.97 o 
  -6  -2   5        0.17       -3.41      4.60 o 
  -5  -2   5        0.01       -3.07      5.28 o 
  -4  -2   5        4.22        6.75      2.87 o 
  -3  -2   5      244.03      237.48      7.40 o 
  -1  -2   5     2495.29     2439.41     20.52 o 
   0  -2   5       23.71       28.80      2.85 o 
   1  -2   5       24.90       22.62      2.79 o 
   2  -2   5        3.79        4.77      5.46 o 
   3  -2   5        4.87       46.54      8.87 o 
   4  -2   5       19.15       36.65     11.25 o 
   5  -2   5        0.09       -1.70      6.82 o 
   6  -2   5       31.87       39.72     11.42 o 
   7  -2   5        7.07       19.95     12.45 o 
   8  -2   5        0.85        3.75     10.06 o 
  -7  -1   5        8.13        4.43      5.80 o 
  -6  -1   5        7.72       10.23      5.97 o 
  -5  -1   5       10.56        3.41      5.28 o 
  -4  -1   5       88.39       47.22      8.01 o 
  -3  -1   5       28.64       26.11      3.52 o 
  -2  -1   5    11058.50    13252.39     64.67 o 
  -1  -1   5        4.35        6.17      2.22 o 
   0  -1   5     1751.83     1796.02     18.36 o 
   1  -1   5      209.09      197.26      5.94 o 
   2  -1   5      572.34      675.62     24.21 o 
   3  -1   5      124.40      111.50     11.08 o 
   4  -1   5       18.19       16.54      8.18 o 
   5  -1   5        2.47        2.22      6.99 o 
   6  -1   5       95.16       93.25     13.30 o 
   7  -1   5       12.66       10.23      7.50 o 
   8  -1   5        0.15        3.75      7.33 o 
  -7   0   5        1.12        5.28      6.14 o 
  -6   0   5       24.29       26.60      7.67 o 
  -5   0   5      104.78       84.56     10.57 o 
  -4   0   5       20.94       13.47      6.65 o 
  -3   0   5      207.48      225.14     30.94 o 
  -1   0   5        2.48        1.41      1.84 o 
   0   0   5       30.05       29.04      2.87 o 
   1   0   5      271.92      276.92      6.68 o 
   2   0   5      255.02      288.63     27.36 o 
   3   0   5      326.13      310.45     16.88 o 
   4   0   5      363.03      351.88     20.46 o 
   5   0   5        1.14        2.90      7.33 o 
   6   0   5      443.95      365.17     23.19 o 
   7   0   5        0.82       -6.14      6.99 o 
   8   0   5        8.32        7.84      8.52 o 
  -7   1   5        2.15        4.77      7.16 o 
  -6   1   5        0.09        3.24      6.48 o 
  -5   1   5       20.21       31.54      7.50 o 
  -4   1   5       14.46       14.49      5.80 o 
  -3   1   5        6.46        4.94      4.60 o 
  -2   1   5     3976.43     4896.79     64.95 o 
  -1   1   5       20.69       24.02      2.12 o 
   0   1   5     4130.43     4280.94     92.36 o 
   1   1   5      531.03      509.40     15.87 o 
   2   1   5        1.79        2.83      1.93 o 
   3   1   5      548.15      453.25     18.43 o 
   4   1   5      182.01      181.23     21.31 o 
   5   1   5        2.68        4.26      7.67 o 
   6   1   5      661.82      737.34     33.59 o 
   7   1   5        4.30        2.56      6.14 o 
   8   1   5        0.75        3.75      8.52 o 
  -7   2   5        2.39        9.38      8.69 o 
  -6   2   5       20.56       12.10      8.35 o 
  -5   2   5      285.39      272.60     19.44 o 
  -4   2   5       86.47       90.19     10.91 o 
  -3   2   5      128.10      114.56     11.42 o 
  -2   2   5      298.15      373.19     18.41 o 
  -1   2   5     1906.85     1798.94     35.46 o 
   0   2   5      117.49      136.46      4.28 o 
   1   2   5      866.95      936.02     10.46 o 
   2   2   5      408.42      430.60     13.95 o 
   3   2   5      216.07      273.94      9.38 o 
   4   2   5       37.95       37.66     10.91 o 
   5   2   5       19.72       22.55      6.39 o 
   6   2   5       55.40       89.98     10.37 o 
   7   2   5        5.60        6.82      8.52 o 
   8   2   5        5.41        1.88      6.14 o 
  -7   3   5        2.30       -2.05      6.31 o 
  -6   3   5       50.58       35.12     11.08 o 
  -5   3   5      145.29      137.75     15.00 o 
  -4   3   5      142.15      138.43     13.98 o 
  -3   3   5       76.27       69.39      9.21 o 
  -1   3   5      125.94      109.11     10.74 o 
   0   3   5       57.09       55.09      3.97 o 
   1   3   5       23.55       24.22      2.65 o 
   2   3   5      566.89      639.09     21.91 o 
   3   3   5        8.57       35.31     20.46 o 
   4   3   5       17.22       12.45      6.82 o 
   5   3   5        0.29        0.24      5.36 o 
   6   3   5      772.74      786.06     25.10 o 
   7   3   5        0.77        5.51      4.68 o 
   8   3   5        0.13        2.83      8.18 o 
  -6   4   5       26.29       25.74     11.08 o 
  -5   4   5      220.49      226.91     20.29 o 
  -4   4   5        6.36        2.22      6.31 o 
  -3   4   5        6.02       10.91      7.67 o 
  -2   4   5        8.67        3.24      4.77 o 
  -1   4   5      246.06      240.94     17.65 o 
   0   4   5      420.45      415.02     13.47 o 
   1   4   5     1659.53     1624.26     22.57 o 
   2   4   5       24.71       16.54      3.81 o 
   3   4   5       23.07       33.07     14.83 o 
   4   4   5       72.44       56.45      6.87 o 
   5   4   5       21.12       25.74      9.72 o 
   6   4   5      272.91      216.17     18.58 o 
   7   4   5        1.00        4.47      7.08 o 
   8   4   5        3.01       -0.50      6.33 o 
  -6   5   5        0.00       11.76     10.40 o 
  -5   5   5       11.59       25.40      9.38 o 
  -4   5   5      377.89      398.59     26.42 o 
  -3   5   5       21.09       17.39      6.31 o 
  -2   5   5      118.73      178.50     15.68 o 
  -1   5   5       10.20       13.56      4.01 o 
   0   5   5     1811.94     1829.18     66.83 o 
   1   5   5      872.86      853.79     99.99 o 
   2   5   5       70.21       66.28      5.89 o 
   3   5   5     1111.14     1091.65     37.68 o 
   4   5   5       37.31       40.73      6.23 o 
   5   5   5        8.54       12.79      7.33 o 
   6   5   5      117.37      148.32     17.73 o 
   7   5   5       12.33        4.60      6.65 o 
   8   5   5        0.01        2.73      4.92 o 
  -6   6   5        0.38        2.90      8.69 o 
  -5   6   5       93.75      109.96     17.73 o 
  -4   6   5        0.46        4.26      6.65 o 
  -3   6   5        9.77        5.97      7.67 o 
  -2   6   5      111.50      112.35     13.64 o 
  -1   6   5        6.03        3.26      3.08 o 
   0   6   5      114.36       90.54     12.45 o 
   1   6   5     3692.80     3823.27     40.79 o 
   2   6   5      184.02      216.93     10.25 o 
   3   6   5        9.71       65.14     22.25 o 
   4   6   5       61.68       45.32     10.31 o 
   5   6   5        0.13       -0.17      7.67 o 
   6   6   5       52.85       51.49     12.10 o 
   7   6   5        0.00        6.82      9.89 o 
  -5   7   5       85.71       94.62     16.03 o 
  -4   7   5      111.74       77.06     12.10 o 
  -3   7   5       19.29        8.87      7.33 o 
  -2   7   5        6.53       22.16      7.84 o 
  -1   7   5       34.40       25.55      4.47 o 
   0   7   5      396.87      364.93     12.00 o 
   1   7   5      557.56      504.26     15.68 o 
   2   7   5       38.02       41.63      5.56 o 
   3   7   5        4.62        1.82      3.82 o 
   4   7   5        0.91        0.99      4.29 o 
   5   7   5       11.79       10.75      4.90 o 
   6   7   5        0.68        2.56      6.82 o 
   7   7   5        7.55       14.66     11.25 o 
   8   7   5        0.21        3.07      6.82 o 
  -5   8   5       11.73        8.01      7.50 o 
  -4   8   5        6.25        1.70      7.16 o 
  -3   8   5       54.12       59.33     13.64 o 
  -2   8   5      186.00      160.94     16.88 o 
  -1   8   5        0.26       -2.73      7.33 o 
   0   8   5       47.66       43.74      5.80 o 
   1   8   5       48.15       51.38      5.82 o 
   2   8   5      143.28      154.62      9.70 o 
   3   8   5       33.78       44.12     15.60 o 
   4   8   5        5.33        5.79      4.79 o 
   5   8   5       11.48       13.72      5.60 o 
   6   8   5        2.36       -5.97      9.38 o 
   7   8   5        3.96        2.39      8.18 o 
   8   8   5        0.20        1.88     11.76 o 
  -4   9   5        6.57        5.97     10.74 o 
  -3   9   5        7.33        1.19      9.55 o 
  -2   9   5      215.86      208.16     18.92 o 
  -1   9   5        0.50       -2.73      7.50 o 
   0   9   5        0.01        1.23      3.64 o 
   1   9   5       12.68       13.30      4.62 o 
   2   9   5        4.28        5.41      4.33 o 
   3   9   5      341.68      309.01     13.94 o 
   4   9   5       36.64       36.44      6.39 o 
   5   9   5        5.87        7.77      5.24 o 
   6   9   5        5.28        0.00      7.84 o 
   7   9   5       12.28       29.49     13.30 o 
   8   9   5        2.59        3.58     12.96 o 
  -4  10   5        8.26        7.50      8.18 o 
  -3  10   5      112.83      121.90     17.56 o 
  -2  10   5        0.71       51.14     11.59 o 
  -1  10   5       33.33       14.15      6.48 o 
   0  10   5       26.36       25.46      5.36 o 
   1  10   5        4.48        8.02      4.62 o 
   2  10   5        1.78        0.10      4.15 o 
   3  10   5       27.12       28.43      6.43 o 
   4  10   5        1.97       -4.34      7.25 o 
   5  10   5        0.01       -2.42      5.20 o 
   6  10   5       20.29       14.66     10.74 o 
   7  10   5       12.66        5.63      9.55 o 
  -3  11   5        0.69        0.00      8.87 o 
  -2  11   5      100.15       97.35     16.54 o 
  -1  11   5        0.07       -3.24      6.99 o 
   0  11   5       48.99       35.12      9.89 o 
   1  11   5      101.47      102.13      9.80 o 
   2  11   5        1.98        6.14      5.02 o 
   3  11   5       43.19       43.77      7.33 o 
   4  11   5        3.32        1.43      5.64 o 
   5  11   5        3.07       11.76     11.08 o 
   6  11   5       39.44       41.94     11.93 o 
   7  11   5       48.01       73.31     17.22 o 
  -3  12   5        0.19       -2.22      6.99 o 
  -2  12   5        8.62        7.84      6.99 o 
  -1  12   5       57.88       38.36     10.40 o 
   0  12   5        0.01        9.21      8.18 o 
   1  12   5       69.24       54.48      7.64 o 
   2  12   5        2.60        7.08      5.07 o 
   3  12   5        0.05       13.30      9.89 o 
   4  12   5        0.20        2.56      7.67 o 
   5  12   5       14.55        8.18     11.25 o 
   6  12   5       20.06       20.12     10.06 o 
  -2  13   5        6.37       -4.60      4.94 o 
  -1  13   5        0.43        1.02      7.50 o 
   0  13   5       19.32       22.67      9.55 o 
   1  13   5       13.63       13.12      5.94 o 
   2  13   5       10.12       16.20      7.33 o 
   3  13   5       55.06       42.28     10.91 o 
   4  13   5        0.48       -0.85      7.67 o 
   5  13   5        0.25        8.87     11.08 o 
   6  13   5       72.99       63.59     16.88 o 
  -1  14   5        0.00        1.53      9.04 o 
   2  14   5        0.62       -1.70      8.18 o 
   3  14   5       29.19       32.05     11.93 o 
   4  14   5        2.98       10.91     11.93 o 
   5  14   5        3.64        5.80     10.91 o 
   2  15   5        8.54       15.85     10.23 o 
   3  15   5        0.40        6.82     10.74 o 
  -3 -13   6        0.94        4.14      6.39 o 
  -2 -13   6        0.27        3.58      9.04 o 
  -1 -13   6        0.15       -9.89      8.69 o 
   0 -13   6        0.86       -3.58      6.99 o 
   1 -13   6        0.26        2.90      7.50 o 
  -4 -12   6       11.06       14.28      6.82 o 
  -3 -12   6        8.33       10.67      6.17 o 
  -2 -12   6        0.43       -5.63      8.18 o 
  -1 -12   6        0.00        1.88      9.21 o 
   0 -12   6       33.99       25.91     11.08 o 
   1 -12   6       11.30       26.77     10.06 o 
   2 -12   6        6.74       10.23     11.25 o 
  -5 -11   6        3.43        2.40      5.97 o 
  -4 -11   6        4.71        3.11      5.85 o 
  -3 -11   6        2.86        0.59      4.28 o 
  -2 -11   6        3.16        4.79      4.88 o 
  -1 -11   6       10.58       12.96      9.55 o 
   0 -11   6        1.81        4.09      9.04 o 
   1 -11   6       55.72       42.11     13.13 o 
   2 -11   6        5.11        6.82      8.18 o 
   3 -11   6        1.81       -2.73      6.99 o 
  -5 -10   6       34.79       26.97      6.65 o 
  -4 -10   6       37.62       29.91      7.29 o 
  -3 -10   6        2.92        4.68      4.92 o 
  -2 -10   6       24.29       20.37      6.39 o 
  -1 -10   6       28.25       24.60      7.06 o 
   0 -10   6       21.54       13.81      7.84 o 
   1 -10   6       36.58       33.24     11.59 o 
   2 -10   6       11.70        1.53      6.82 o 
   3 -10   6        2.46       -0.68      7.67 o 
   4 -10   6        8.10        3.92      8.18 o 
  -6  -9   6        4.29       -0.85      6.48 o 
  -5  -9   6      127.10      127.68     11.03 o 
  -4  -9   6       64.52       71.72      8.85 o 
  -3  -9   6       24.22       12.78      5.51 o 
  -2  -9   6        0.68       -1.86      4.92 o 
  -1  -9   6       42.56       30.37      5.58 o 
   0  -9   6       11.72       15.68      7.67 o 
   1  -9   6      114.86       85.75     12.96 o 
   2  -9   6        7.01       -7.67      8.87 o 
   3  -9   6        0.19        4.09      7.33 o 
   4  -9   6        0.63        1.90      6.14 o 
   5  -9   6       17.34       22.63      7.70 o 
  -6  -8   6       25.10       63.08     14.32 o 
  -5  -8   6       36.65       92.34     12.27 o 
  -4  -8   6      311.65      347.49     16.37 o 
  -3  -8   6        5.43        3.71      4.94 o 
  -2  -8   6      103.32      115.45      9.16 o 
  -1  -8   6       12.40       21.60      5.24 o 
   0  -8   6        8.64        5.46      6.14 o 
   1  -8   6        0.22        1.36      8.52 o 
   2  -8   6        0.72       -8.44      5.63 o 
   3  -8   6       30.69       31.03     11.76 o 
   4  -8   6       78.42       72.38      8.67 o 
   5  -8   6        6.87        5.79      6.36 o 
  -6  -7   6        3.90       11.76     10.57 o 
  -5  -7   6     1187.62     1200.11     47.65 o 
  -4  -7   6        0.24       -4.63      5.17 o 
  -3  -7   6      664.50      672.37     20.55 o 
  -2  -7   6      102.69      200.77     11.14 o 
  -1  -7   6      211.59      210.70     11.09 o 
   0  -7   6      117.41      117.65      8.86 o 
   1  -7   6       17.69       16.03      9.21 o 
   2  -7   6        1.46       -4.77      8.01 o 
   3  -7   6       15.92       43.47     11.42 o 
   4  -7   6       27.17       24.55      9.21 o 
   5  -7   6       29.36       38.53     11.42 o 
   6  -7   6       25.56       26.25     11.59 o 
  -7  -6   6        0.79       -0.34     10.06 o 
  -6  -6   6      199.53      293.23     25.06 o 
  -5  -6   6      103.67       92.06     14.32 o 
  -4  -6   6        0.14        0.34      4.79 o 
  -3  -6   6        3.88        5.66      4.25 o 
  -2  -6   6      241.37      214.28     15.77 o 
  -1  -6   6       34.85       35.56      5.18 o 
   0  -6   6       43.29       53.68      8.87 o 
   1  -6   6      360.43      360.06     20.46 o 
   2  -6   6        3.43       -3.41      6.82 o 
   3  -6   6      275.66      345.74     22.50 o 
   4  -6   6       40.41       59.50     12.79 o 
   5  -6   6      121.67      136.39     16.88 o 
   6  -6   6       86.90       79.62     14.66 o 
  -7  -5   6       23.49       28.98     12.79 o 
  -6  -5   6       34.66       40.57     11.25 o 
  -5  -5   6      665.25      764.96     36.99 o 
  -4  -5   6        2.31        3.42      4.79 o 
  -3  -5   6      276.02      264.33     12.47 o 
  -2  -5   6       41.42       42.65      5.42 o 
  -1  -5   6       71.40       66.05      5.96 o 
   0  -5   6       41.33       49.72      5.46 o 
   1  -5   6      409.11      497.64     23.02 o 
   2  -5   6       48.26       62.23     10.57 o 
   3  -5   6      789.20      953.00     35.29 o 
   4  -5   6        1.06        4.09      6.14 o 
   5  -5   6       18.59       12.45      7.33 o 
   6  -5   6       27.18       23.53      9.89 o 
   7  -5   6        7.76       20.63     10.06 o 
  -7  -4   6        3.22       13.98      9.21 o 
  -6  -4   6       35.19       36.65     10.57 o 
  -5  -4   6      286.19      292.55     23.02 o 
  -4  -4   6       46.17       46.15      6.33 o 
  -3  -4   6       24.84       26.89      4.70 o 
  -2  -4   6      536.25      560.15     10.44 o 
  -1  -4   6        1.88        1.33      1.86 o 
   0  -4   6       70.26       65.19      5.89 o 
   1  -4   6      945.54      859.97     19.34 o 
   2  -4   6      299.32      303.80     18.58 o 
   4  -4   6       23.25       24.72      7.84 o 
   5  -4   6       13.44        5.63      6.31 o 
   6  -4   6       20.73       24.04      9.55 o 
   7  -4   6       19.89       22.67     10.06 o 
  -7  -3   6        0.14       -0.68     10.40 o 
  -6  -3   6       15.32       19.78      8.69 o 
  -5  -3   6       38.68       37.68     12.10 o 
  -4  -3   6        0.25        4.60      5.97 o 
  -3  -3   6      173.33      177.09      7.30 o 
  -2  -3   6       97.57      248.51     36.15 o 
  -1  -3   6        4.22       10.17      4.29 o 
   0  -3   6       25.50       23.20      2.68 o 
   1  -3   6      133.07      127.28      7.23 o 
   2  -3   6        6.51       -3.58      5.80 o 
   3  -3   6      542.00      551.34     24.38 o 
   4  -3   6       17.73       17.73      8.18 o 
   5  -3   6        5.41        3.58      5.97 o 
   6  -3   6       14.63       11.93      6.82 o 
   7  -3   6        2.13        8.01      8.52 o 
  -7  -2   6        0.06        2.39      9.72 o 
  -6  -2   6        1.24        1.19      6.31 o 
  -5  -2   6        1.03       -1.12      4.33 o 
  -4  -2   6      109.99      101.49     13.81 o 
  -3  -2   6        2.19        1.39      2.64 o 
  -2  -2   6      153.36      180.33      6.40 o 
  -1  -2   6      537.41      634.56     29.57 o 
   0  -2   6       14.40       11.18      2.57 o 
   1  -2   6      475.88      458.99      9.98 o 
   2  -2   6       56.74       30.35      6.48 o 
   3  -2   6      271.57      480.93     24.38 o 
   4  -2   6      252.46      319.66     23.87 o 
   5  -2   6       16.20        8.01     10.06 o 
   6  -2   6       80.40      105.87     17.05 o 
   7  -2   6        4.33       11.42     11.42 o 
   8  -2   6        0.58        5.11      8.69 o 
  -6  -1   6        7.93        7.84      6.65 o 
  -5  -1   6        7.31       15.17      7.16 o 
  -4  -1   6        0.34        0.68      4.94 o 
  -3  -1   6        3.08        3.26      2.54 o 
  -1  -1   6      187.77      252.48     70.00 o 
   0  -1   6      151.64      149.71      5.56 o 
   1  -1   6        0.00       -1.56      1.94 o 
   2  -1   6      226.71      277.85     31.28 o 
   3  -1   6      284.07      305.16     17.05 o 
   4  -1   6       50.69       62.23     10.40 o 
   5  -1   6        5.61        2.05      6.82 o 
   6  -1   6      273.90      197.08     17.22 o 
   7  -1   6        1.04        5.46      7.50 o 
   8  -1   6        5.28        4.43      7.50 o 
  -7   0   6        4.19        8.69      7.67 o 
  -6   0   6       24.55       24.21      8.52 o 
  -5   0   6      119.82      116.95     13.13 o 
  -4   0   6       21.32       16.88      7.16 o 
  -3   0   6        5.73        8.87      6.31 o 
  -2   0   6      584.46      519.63     18.36 o 
  -1   0   6       22.55       24.87      3.08 o 
   0   0   6     5838.79     6502.30     75.88 o 
   1   0   6       48.39       46.66      3.72 o 
   2   0   6       81.60       69.53      5.63 o 
   4   0   6       48.06       53.70     10.40 o 
   5   0   6        8.93        1.02      7.67 o 
   6   0   6      417.28      354.26     23.53 o 
   7   0   6        0.07        3.07      6.14 o 
   8   0   6       13.64       21.14      9.89 o 
  -7   1   6        9.40        5.11      8.01 o 
  -6   1   6       34.37       29.83      9.38 o 
  -5   1   6      307.77      284.02     20.12 o 
  -4   1   6        2.20        8.35      6.82 o 
  -3   1   6      101.72      103.65     11.42 o 
  -2   1   6       44.98       79.96      9.89 o 
  -1   1   6     1148.88     1124.37     14.23 o 
   0   1   6       16.34       13.60      2.66 o 
   1   1   6       33.30       37.23      3.11 o 
   2   1   6       14.34       14.77      2.33 o 
   3   1   6       50.73       48.79      5.48 o 
   4   1   6        1.16        1.19      5.28 o 
   5   1   6       54.24       46.03      9.38 o 
   6   1   6      330.01      304.99     22.33 o 
   7   1   6        0.61        0.51      8.18 o 
   8   1   6        2.30        6.48      8.87 o 
  -7   2   6        3.74        4.26      8.52 o 
  -6   2   6      136.34      169.12     17.90 o 
  -5   2   6      261.65      316.59     22.50 o 
  -4   2   6      182.20      193.33     16.37 o 
  -3   2   6       87.80       77.57     10.91 o 
  -2   2   6      871.78      943.97     29.83 o 
  -1   2   6      511.34      584.08     20.29 o 
   0   2   6      409.27      472.76     17.68 o 
   1   2   6        1.07        0.55      1.59 o 
   2   2   6       48.71       52.59      3.04 o 
   3   2   6       33.48       45.93      4.64 o 
   4   2   6        4.57        5.96      5.11 o 
   5   2   6       28.79       12.68      6.14 o 
   6   2   6      277.25      225.11     14.04 o 
   7   2   6        0.10       -0.51      6.48 o 
   8   2   6        4.28        6.31      9.04 o 
  -6   3   6        1.84        1.70      6.99 o 
  -5   3   6     1034.14     1062.45     40.23 o 
  -4   3   6       49.42       33.24      8.87 o 
  -3   3   6       26.47       20.80      8.35 o 
  -2   3   6      251.71      374.21     20.29 o 
  -1   3   6       36.74       25.40      6.48 o 
   0   3   6      173.72      198.12      7.28 o 
   1   3   6        3.88        1.09      2.10 o 
   2   3   6      213.47      202.65      5.31 o 
   3   3   6      369.96      360.82     12.84 o 
   4   3   6        1.98        1.94      3.01 o 
   5   3   6       35.15       24.34      5.56 o 
   6   3   6       67.24       57.92      9.88 o 
   7   3   6        0.01       -1.42      4.58 o 
   8   3   6        0.00        0.68      9.38 o 
  -6   4   6       37.27       38.87     10.74 o 
  -5   4   6       57.00      120.87     14.49 o 
  -4   4   6        6.92       14.83      6.65 o 
  -3   4   6        4.75       17.05      7.33 o 
  -2   4   6        1.94       13.30      6.14 o 
  -1   4   6        2.75       10.40      6.14 o 
   0   4   6       15.41       21.80      3.52 o 
   1   4   6     1174.50     1062.09     21.74 o 
   2   4   6       70.78       52.37      2.84 o 
   3   4   6      215.82      270.52     16.03 o 
   4   4   6       90.21       97.48      8.64 o 
   5   4   6        4.03        2.05      5.97 o 
   6   4   6      539.70      538.59     21.93 o 
   7   4   6        0.30       -4.06      4.22 o 
   8   4   6        4.43        4.76      8.18 o 
  -6   5   6       19.50       31.37     12.10 o 
  -5   5   6      671.74      613.40     30.52 o 
  -4   5   6        1.37        3.92      6.48 o 
  -3   5   6      770.35      802.98     34.61 o 
  -2   5   6        5.96       66.49     11.59 o 
  -1   5   6       75.64       55.41      8.01 o 
   0   5   6       54.59       63.18      5.14 o 
   1   5   6      230.76      220.22     30.26 o 
   2   5   6       36.59       32.45      3.24 o 
   3   5   6      469.86      531.98     16.51 o 
   4   5   6      218.06      233.03     12.09 o 
   5   5   6       13.08        9.04      8.69 o 
   6   5   6      537.66      496.62     28.81 o 
   7   5   6        1.45       -0.83      6.81 o 
   8   5   6        4.40        2.23      5.42 o 
  -5   6   6      130.01      115.76     15.51 o 
  -4   6   6      212.59      236.12     21.14 o 
  -3   6   6        0.23        5.11      6.99 o 
  -2   6   6      499.00      503.27     26.25 o 
  -1   6   6        0.88       18.92      7.84 o 
   0   6   6       98.32      101.65      9.89 o 
   1   6   6      191.99      184.64      9.20 o 
   2   6   6       58.15       67.46     30.35 o 
   3   6   6      179.98      315.19     36.23 o 
   4   6   6      192.72      224.33     29.66 o 
   5   6   6        8.32       10.12      5.87 o 
   6   6   6      358.01      300.90     24.04 o 
   7   6   6        5.68        5.97      7.67 o 
   8   6   6       22.89       30.58      9.92 o 
  -5   7   6       36.38       27.28     10.23 o 
  -4   7   6       16.17        7.67      8.01 o 
  -3   7   6        3.87       10.06      7.50 o 
  -2   7   6       73.46       78.93     12.45 o 
  -1   7   6      205.01      190.09     14.66 o 
   0   7   6       20.94       18.79      4.60 o 
   1   7   6       82.22       80.50     12.70 o 
   2   7   6      185.21      196.82     10.55 o 
   3   7   6     1255.02     1318.72     45.52 o 
   4   7   6        0.09       -2.00      3.89 o 
   5   7   6        0.05       -4.89      4.37 o 
   6   7   6       85.30       79.27     14.15 o 
   7   7   6        1.96        2.22      7.84 o 
   8   7   6        6.83       20.80     10.23 o 
  -5   8   6        3.70       -0.68     10.74 o 
  -4   8   6        8.52       -6.48     10.40 o 
  -3   8   6        0.02        5.63      9.89 o 
  -2   8   6       36.01       29.49      9.38 o 
  -1   8   6       23.85       34.10      9.21 o 
   0   8   6        1.55        2.99      3.17 o 
   1   8   6      217.33      184.42      9.90 o 
   2   8   6        9.94       12.40      4.32 o 
   4   8   6       15.78        7.86      7.33 o 
   5   8   6       13.67        9.42      4.95 o 
   6   8   6        0.55       -2.22      9.21 o 
   7   8   6        0.83       10.23     12.45 o 
   8   8   6        6.09        2.73     12.45 o 
  -4   9   6        4.13        1.02      7.67 o 
  -3   9   6       70.50       86.61     14.66 o 
  -2   9   6        0.06       10.06     10.40 o 
  -1   9   6        0.00        8.18      7.50 o 
   0   9   6      129.55      119.00     12.96 o 
   1   9   6       12.22       14.02      4.77 o 
   2   9   6        5.25        4.19      4.17 o 
   3   9   6      119.17      174.48     24.55 o 
   4   9   6        0.17       -2.37      4.96 o 
   5   9   6       14.35       21.31      5.79 o 
   6   9   6       25.62       31.54     11.25 o 
   7   9   6        4.38       -0.68     11.42 o 
   8   9   6        4.97       -7.84     11.42 o 
  -4  10   6        5.42        7.33      8.35 o 
  -3  10   6        2.63       -2.39      7.50 o 
  -2  10   6        4.68       -5.28      6.48 o 
  -1  10   6        8.97        7.50      5.97 o 
   0  10   6        1.16       -1.02      7.33 o 
   1  10   6       27.17       18.56      5.14 o 
   2  10   6        0.32       -3.24      4.21 o 
   3  10   6      114.95      116.03     10.48 o 
   4  10   6       56.72       50.48      8.10 o 
   5  10   6      135.12      145.09     12.87 o 
   6  10   6       97.52      100.87     15.68 o 
   7  10   6       13.91       22.67     14.66 o 
  -3  11   6        1.44       -0.34     10.06 o 
  -2  11   6        1.06       -9.38      8.01 o 
  -1  11   6       10.69        2.39      7.67 o 
   0  11   6        0.02       -5.80      7.16 o 
   1  11   6      177.97      165.09     11.04 o 
   2  11   6       11.19       12.47      5.54 o 
   3  11   6        0.42       10.92      6.00 o 
   4  11   6       23.59       25.88      7.05 o 
   5  11   6       40.56       37.68     11.08 o 
   6  11   6       88.11       75.35     14.32 o 
   7  11   6        9.98        5.63     13.30 o 
  -2  12   6       22.42       15.00      9.04 o 
  -1  12   6        0.83       -3.92      6.99 o 
   0  12   6       50.80       39.21     10.91 o 
   1  12   6        0.18        0.88      5.46 o 
   2  12   6       11.87       16.19      5.20 o 
   3  12   6        0.22       -4.11      4.63 o 
   4  12   6       56.24       45.52     11.08 o 
   5  12   6        6.79        8.35      8.87 o 
   6  12   6       90.93       72.80     14.66 o 
  -1  13   6        0.31        1.88      8.18 o 
   0  13   6        0.01        4.26      8.69 o 
   1  13   6       13.42       17.39      9.04 o 
   2  13   6        0.23       -4.20      4.99 o 
   3  13   6        3.19        4.94      6.99 o 
   4  13   6        5.74        4.60     10.06 o 
   5  13   6       39.54       52.51     15.34 o 
   6  13   6        0.20       10.74     12.79 o 
   0  14   6        1.40        6.99      9.72 o 
   2  14   6       11.17       20.29      9.89 o 
   3  14   6        0.00       -0.17      9.21 o 
   4  14   6        2.72       -0.34      9.55 o 
   5  14   6       31.26       31.88     13.64 o 
  -2 -13   7        0.08        4.94      7.16 o 
  -1 -13   7        5.00       13.98     10.40 o 
   0 -13   7       10.45        5.63      8.01 o 
  -4 -12   7        0.14        1.51      5.08 o 
  -3 -12   7        0.03        0.08      5.10 o 
  -2 -12   7        5.28        5.97      5.36 o 
  -1 -12   7       16.14       12.96     10.23 o 
   0 -12   7        0.07       -3.92      9.38 o 
   1 -12   7       12.47        7.67      8.69 o 
   2 -12   7        0.00        3.92     11.25 o 
  -4 -11   7        0.85        5.20      7.08 o 
  -3 -11   7        0.80       -0.90      4.21 o 
  -2 -11   7       17.52        5.32      7.84 o 
  -1 -11   7        8.78       16.03      9.89 o 
   0 -11   7      128.99       78.42     13.13 o 
   1 -11   7        2.23        2.56      7.50 o 
   2 -11   7       11.35       24.21     11.76 o 
   3 -11   7        2.84        0.00     10.74 o 
  -5 -10   7        4.75        4.14      6.00 o 
  -4 -10   7       11.54       15.00      6.51 o 
  -3 -10   7        0.07       -4.86      5.18 o 
  -2 -10   7        3.82        5.19      4.70 o 
  -1 -10   7      263.10      321.69     16.38 o 
   0 -10   7        5.06       15.00      8.35 o 
   1 -10   7        4.79       -2.73      6.65 o 
   2 -10   7        2.19       -6.65      9.38 o 
   3 -10   7        0.21        1.02     10.57 o 
   4 -10   7        2.11       -6.48     10.06 o 
  -5  -9   7        2.03        0.40      7.50 o 
  -4  -9   7        0.16        2.86      6.99 o 
  -3  -9   7       67.29       59.61      7.47 o 
  -2  -9   7      271.54      231.76     13.38 o 
  -1  -9   7       16.52       13.64      5.91 o 
   0  -9   7      313.05      282.83     22.16 o 
   1  -9   7        0.04       -2.39      8.35 o 
   2  -9   7       31.00       24.72      9.72 o 
   3  -9   7       21.66       17.05     10.91 o 
   4  -9   7        0.78       -2.05     10.06 o 
   5  -9   7        3.29        4.07      5.97 o 
  -6  -8   7        0.44       -3.41      9.21 o 
  -5  -8   7       48.92       52.17     12.45 o 
  -4  -8   7       32.36       29.71      6.09 o 
  -3  -8   7      653.30      572.13     20.46 o 
  -2  -8   7        0.10       20.76      6.58 o 
  -1  -8   7        3.24        7.81      4.87 o 
   0  -8   7       67.86       64.05      8.42 o 
   1  -8   7        0.56        8.18      6.65 o 
   2  -8   7        2.63        1.53      8.69 o 
   3  -8   7        8.40        3.24      7.67 o 
   4  -8   7        5.69       -1.36      8.52 o 
   5  -8   7       12.31        8.87     10.57 o 
  -6  -7   7        0.00        5.80      7.33 o 
  -5  -7   7       17.56       21.31      9.04 o 
  -4  -7   7       32.65       29.62      7.18 o 
  -3  -7   7       12.47       22.51      6.80 o 
  -2  -7   7      444.34      440.34     16.45 o 
  -1  -7   7       49.91       54.55      6.57 o 
   0  -7   7       16.45       13.41      5.31 o 
   1  -7   7       57.41       46.03     10.06 o 
   2  -7   7       48.94       70.41     13.64 o 
   3  -7   7        5.83       22.33     10.06 o 
   4  -7   7        6.88       11.76      7.67 o 
   5  -7   7       21.60       10.23      9.55 o 
   6  -7   7        4.18        2.22      9.89 o 
  -6  -6   7        0.31        1.70      7.50 o 
  -5  -6   7      138.59      180.88     20.46 o 
  -4  -6   7       52.75       61.46      7.69 o 
  -3  -6   7     2186.26     2060.09     61.12 o 
  -2  -6   7      125.37      185.98     13.64 o 
  -1  -6   7       63.49       56.93      6.39 o 
   0  -6   7       29.21       30.92      5.12 o 
   1  -6   7       11.42       10.23      6.14 o 
   2  -6   7       69.62       62.74     10.23 o 
   3  -6   7       26.16       54.21     11.59 o 
   4  -6   7        0.88        1.19      6.31 o 
   5  -6   7        0.13        2.39      8.87 o 
   6  -6   7        4.17       -0.68      9.21 o 
  -6  -5   7       20.78       24.72      9.72 o 
  -5  -5   7        1.26       -0.34      9.04 o 
  -4  -5   7      251.31      247.55     13.19 o 
  -3  -5   7      172.04      182.84     10.89 o 
  -2  -5   7      388.71      378.28     14.22 o 
  -1  -5   7      116.60      131.31      8.50 o 
   0  -5   7       77.28       83.39     12.36 o 
   1  -5   7       15.76       10.65      4.30 o 
   2  -5   7       80.71       71.94     11.42 o 
   3  -5   7      157.19      176.79     16.37 o 
   4  -5   7        9.16       13.30      9.38 o 
   5  -5   7       13.74        2.73      8.52 o 
   6  -5   7        3.01        6.14      9.04 o 
   7  -5   7        5.36       10.40      9.89 o 
  -7  -4   7       31.19       49.61     15.00 o 
  -6  -4   7        0.30        9.72      8.01 o 
  -5  -4   7        5.91        3.92      6.99 o 
  -4  -4   7      122.48      158.89     17.90 o 
  -3  -4   7      545.17      526.90     26.25 o 
  -2  -4   7       13.49        7.95      4.13 o 
  -1  -4   7       94.00       94.87      4.86 o 
   0  -4   7       39.43       35.79      3.80 o 
   1  -4   7        6.90       10.03      3.61 o 
   2  -4   7        4.86        4.09      5.46 o 
   3  -4   7       98.46      108.09     13.47 o 
   4  -4   7       32.07       34.78      8.87 o 
   5  -4   7      106.29      102.80     13.64 o 
   6  -4   7        0.13       -1.19      7.84 o 
   7  -4   7        0.43        2.90      8.87 o 
  -7  -3   7        0.11       -2.73      7.84 o 
  -6  -3   7       10.14       15.34     11.08 o 
  -5  -3   7        4.98        4.09      7.67 o 
  -4  -3   7      108.99      108.60     14.32 o 
  -3  -3   7        8.53        5.47      4.28 o 
  -2  -3   7       27.73       35.08      4.65 o 
  -1  -3   7        9.44       17.77      2.92 o 
   0  -3   7        3.64        8.02      2.30 o 
   1  -3   7        0.98       -2.01      2.31 o 
   2  -3   7       89.23       73.14      9.38 o 
   3  -3   7       75.35      158.55     14.83 o 
   4  -3   7       30.84       23.70      7.84 o 
   5  -3   7        0.20       -3.41      5.80 o 
   6  -3   7        2.03        6.14      6.65 o 
   7  -3   7        1.92        3.75      8.52 o 
  -7  -2   7        0.07        3.24      7.84 o 
  -6  -2   7        0.03       -3.24      6.48 o 
  -5  -2   7        1.01        8.69      7.84 o 
  -4  -2   7        5.96        6.02      8.18 o 
  -3  -2   7      125.41      132.30      8.98 o 
  -2  -2   7      492.45      474.45     21.10 o 
  -1  -2   7      124.53      188.71     10.05 o 
   0  -2   7       14.57       11.53      2.83 o 
   1  -2   7      224.11      192.06      7.41 o 
   2  -2   7       60.83       65.81      8.52 o 
   3  -2   7      375.62      449.56     22.50 o 
   4  -2   7        0.03       -4.26      8.87 o 
   5  -2   7        3.48        2.22      8.35 o 
   6  -2   7        0.19       -9.04     10.57 o 
   7  -2   7        1.38        6.48      7.50 o 
  -7  -1   7        0.19       10.06     11.25 o 
  -5  -1   7       34.37       36.10      6.63 o 
  -4  -1   7        8.22        2.45      4.77 o 
  -3  -1   7        0.26       -0.67      4.16 o 
  -2  -1   7      289.10      226.57      7.29 o 
  -1  -1   7        1.79        0.78      2.47 o 
   0  -1   7     5048.49     5387.84     70.66 o 
   1  -1   7       26.68       24.19      3.41 o 
   2  -1   7      563.36      570.38     18.30 o 
   3  -1   7      160.26      211.40     16.54 o 
   4  -1   7       58.53       57.62      9.21 o 
   5  -1   7       20.62        9.38      6.14 o 
   6  -1   7        1.40       -0.17      7.67 o 
   7  -1   7        0.04       -1.88      5.28 o 
   8  -1   7       31.28       37.17     13.30 o 
  -6   0   7        1.09        6.48      6.48 o 
  -5   0   7        5.48        2.56      5.97 o 
  -4   0   7       10.98       11.59      7.33 o 
  -3   0   7      115.16      123.77     12.45 o 
  -2   0   7       86.01       89.41     10.22 o 
  -1   0   7        2.67       -1.28      2.39 o 
   0   0   7       14.68       22.58      3.55 o 
   1   0   7      733.78      760.26     42.21 o 
   2   0   7      393.35      376.49      9.30 o 
   3   0   7       28.63       24.46      5.03 o 
   4   0   7        8.54        3.92      5.46 o 
   5   0   7       98.07       79.62     11.76 o 
   6   0   7       27.20       26.42      8.69 o 
   7   0   7        0.03        8.01      8.87 o 
   8   0   7      101.15       91.04     13.81 o 
  -6   1   7       23.00       19.61      8.01 o 
  -5   1   7        3.18        4.26      6.48 o 
  -4   1   7       87.16       87.46     12.27 o 
  -3   1   7        0.98       -2.90      4.26 o 
  -2   1   7       13.03       66.83      9.38 o 
  -1   1   7        6.17        1.36      3.74 o 
   0   1   7     6137.96     7281.72    206.63 o 
   1   1   7      356.59      368.35      8.84 o 
   2   1   7      915.46      967.93     14.53 o 
   3   1   7      214.54      235.10     11.15 o 
   4   1   7        1.82       -1.19      5.11 o 
   5   1   7        8.94        6.14      8.35 o 
   6   1   7       29.50       25.91      9.04 o 
   7   1   7        0.09        1.53      8.87 o 
   8   1   7      104.69      105.36     15.68 o 
  -6   2   7        6.12       10.91      5.97 o 
  -5   2   7        5.81        4.94      7.33 o 
  -4   2   7       38.12       30.01      9.89 o 
  -3   2   7      287.29      268.68     18.07 o 
  -2   2   7      204.26      223.84     16.37 o 
  -1   2   7      247.53      282.59      6.58 o 
   0   2   7      160.38      156.13      6.24 o 
   1   2   7      617.44      613.29     11.43 o 
   2   2   7      449.76      460.69     17.69 o 
   3   2   7       41.83       56.08     17.08 o 
   4   2   7        0.09       -1.63      2.77 o 
   5   2   7        0.52       -2.83      5.48 o 
   6   2   7        2.73       -3.58      9.21 o 
   7   2   7        2.63       -1.36      5.97 o 
   8   2   7       77.81       95.13     16.71 o 
  -6   3   7        9.37        7.50      7.67 o 
  -5   3   7        0.81       24.04      8.87 o 
  -4   3   7        0.13        2.22      8.69 o 
  -3   3   7       53.11       53.70      9.72 o 
  -2   3   7        7.87        1.88      7.50 o 
  -1   3   7       47.39       42.96      8.52 o 
   0   3   7      514.29      626.34     13.39 o 
   1   3   7       33.61       35.12      3.20 o 
   2   3   7      576.75      563.87      9.26 o 
   3   3   7        4.02        4.87      2.72 o 
   4   3   7        0.03        0.30      3.35 o 
   5   3   7       28.43       12.25      6.39 o 
   6   3   7        9.45       -3.29      4.64 o 
   7   3   7        0.01       -2.74      4.69 o 
   8   3   7      106.22      102.63     17.73 o 
  -6   4   7        0.05       -0.68      8.18 o 
  -5   4   7       30.27       36.99     11.25 o 
  -4   4   7       92.19       91.72     13.30 o 
  -3   4   7     1194.24     1150.25     39.72 o 
  -2   4   7      151.24      188.55     16.03 o 
  -1   4   7      124.04      110.30     11.08 o 
   0   4   7        1.31       -0.03      1.92 o 
   1   4   7       20.33       21.49      3.25 o 
   2   4   7      165.46      180.85      5.74 o 
   3   4   7       98.48      108.99      7.82 o 
   4   4   7       10.41       15.22      4.73 o 
   5   4   7       83.99      103.51     10.47 o 
   6   4   7       30.15       27.72     12.27 o 
   7   4   7        1.73        5.52      7.13 o 
   8   4   7       29.90       47.83      9.61 o 
  -5   5   7        0.36       -2.56      9.38 o 
  -4   5   7       76.10       72.80     14.32 o 
  -3   5   7       15.69       41.94     12.27 o 
  -2   5   7     1098.27     1116.32     38.70 o 
  -1   5   7      131.84      124.28     12.10 o 
   0   5   7      157.32      143.87      7.25 o 
   1   5   7       15.62       12.37      4.17 o 
   2   5   7      156.77      153.61      5.39 o 
   3   5   7      405.32      562.62     22.42 o 
   4   5   7       48.54       58.00      9.21 o 
   5   5   7       17.10       16.27      5.97 o 
   6   5   7        0.04        4.07      5.39 o 
   7   5   7        3.31        1.80      5.11 o 
   8   5   7       84.36       86.13     11.57 o 
  -5   6   7        0.34       -4.94      9.89 o 
  -4   6   7       29.33       22.84     11.59 o 
  -3   6   7     1248.44     1251.86     45.01 o 
  -1   6   7       44.41       42.45      9.21 o 
   0   6   7      163.93      152.35     13.55 o 
   1   6   7       11.24        8.46      3.56 o 
   2   6   7       19.30       12.84      4.32 o 
   3   6   7      427.75      448.46     32.05 o 
   4   6   7        0.22       -3.73      4.68 o 
   5   6   7        4.96        6.78      8.69 o 
   6   6   7        0.10       -8.18      8.69 o 
   8   6   7       79.58       90.59     11.75 o 
  -5   7   7        0.02        0.17      7.67 o 
  -4   7   7        0.37       -7.50      9.21 o 
  -3   7   7      135.45      105.19     15.00 o 
  -2   7   7      294.04      246.01     19.95 o 
  -1   7   7       10.66       26.08      8.52 o 
   0   7   7       48.82       36.31      9.21 o 
   1   7   7        9.75        9.74      3.61 o 
   2   7   7      193.64      192.08     10.91 o 
   3   7   7       90.65      113.23      9.16 o 
   4   7   7       21.40       23.51      6.60 o 
   5   7   7        4.99        9.80      5.17 o 
   6   7   7        9.34       10.57     10.57 o 
   7   7   7        0.05        6.31      7.33 o 
   8   7   7       20.13       42.93     11.72 o 
  -4   8   7       11.69       14.32      9.38 o 
  -3   8   7       24.69       17.05      9.55 o 
  -2   8   7       45.82       82.85     14.66 o 
  -1   8   7        2.46        7.67      6.14 o 
   0   8   7       17.03       18.75      8.69 o 
   1   8   7        0.29        2.89      3.75 o 
   2   8   7      186.33      186.00     11.34 o 
   3   8   7       93.80      100.77      8.32 o 
   4   8   7       78.13       86.29     10.23 o 
   5   8   7      119.40      117.01     15.51 o 
   6   8   7        6.26        1.39      6.18 o 
   7   8   7        0.90       15.00     12.10 o 
   8   8   7        7.11        3.41      9.38 o 
  -4   9   7        0.55       -3.07     10.74 o 
  -3   9   7        3.50        7.33     11.59 o 
  -2   9   7       80.54       60.86     11.42 o 
  -1   9   7        4.91        9.72      8.18 o 
   0   9   7      143.84      120.02     14.49 o 
   1   9   7        3.24        0.19      3.87 o 
   2   9   7      114.67      130.08     12.70 o 
   3   9   7      107.26      100.03      8.97 o 
   4   9   7        0.76        0.98      4.54 o 
   5   9   7       54.78       50.80      8.31 o 
   6   9   7        0.64       -6.89      6.73 o 
   7   9   7        1.18       -9.38      8.01 o 
  -3  10   7        4.20       -1.70      8.01 o 
  -2  10   7        0.03        1.36      5.80 o 
  -1  10   7      295.47      295.96     22.16 o 
   0  10   7       20.38       26.25      8.52 o 
   1  10   7        2.24        3.68      4.26 o 
   2  10   7        0.00       -0.76      3.58 o 
   3  10   7       70.10       69.01      8.43 o 
   4  10   7        2.77        3.09      4.87 o 
   5  10   7        0.56       -0.55      5.08 o 
   6  10   7        0.52       -3.33      6.96 o 
   7  10   7        0.00       -6.31     11.93 o 
  -3  11   7        7.65        8.87     10.23 o 
  -2  11   7        1.23       -3.24      7.16 o 
  -1  11   7       11.13        5.63      7.16 o 
   0  11   7      311.99      245.33     20.80 o 
   1  11   7        0.29        0.00      7.16 o 
   2  11   7       17.57       14.28      5.85 o 
   3  11   7       36.30       43.08      7.45 o 
   4  11   7        5.10        6.55      6.39 o 
   5  11   7        3.18        3.31      6.14 o 
   6  11   7        0.08      -15.34     11.25 o 
   7  11   7        2.41       12.27     10.23 o 
  -2  12   7        7.60       -0.51      6.99 o 
  -1  12   7       12.39       12.62      9.21 o 
   0  12   7        0.33        1.36      6.65 o 
   1  12   7        9.36        6.48      5.97 o 
   2  12   7        0.51       -3.82      5.12 o 
   3  12   7        1.92       10.96      6.12 o 
   4  12   7        0.55       -0.27      5.56 o 
   5  12   7       11.69        6.99     11.25 o 
   6  12   7        2.90        5.97     11.42 o 
  -1  13   7        3.57        6.31      9.21 o 
   0  13   7       21.87       12.79      8.35 o 
   1  13   7        0.00        6.31      7.84 o 
   2  13   7       19.91       25.37      6.53 o 
   3  13   7        0.07        3.70      5.96 o 
   4  13   7        2.47       10.40     10.57 o 
   5  13   7       13.39       15.00      9.55 o 
   0  14   7        0.01       10.91     10.57 o 
   1  14   7        5.58        4.77      6.14 o 
   3  14   7        1.18       -2.05      8.69 o 
   4  14   7        2.79        0.00     10.23 o 
  -3 -12   8        1.88        0.03      6.05 o 
  -2 -12   8        7.87        4.90      5.54 o 
  -1 -12   8        3.35       -1.53      6.65 o 
   0 -12   8        7.29        5.11      7.84 o 
   1 -12   8        3.43       14.15     11.59 o 
  -4 -11   8        0.34        0.46      6.90 o 
  -3 -11   8        0.21       -1.03      5.82 o 
  -2 -11   8        0.69       -5.16      5.31 o 
  -1 -11   8        9.47        7.16      7.50 o 
   0 -11   8       19.33       26.08     11.42 o 
   1 -11   8        9.76        3.58     10.40 o 
   2 -11   8        4.26        5.80      8.18 o 
   3 -11   8        4.79        3.41      8.35 o 
  -4 -10   8        0.20        0.75      6.02 o 
  -3 -10   8       10.50        9.64      5.20 o 
  -2 -10   8        8.40       10.70      5.63 o 
  -1 -10   8       23.71       29.66      6.81 o 
   0 -10   8       36.15       28.81     11.59 o 
   1 -10   8        2.69        1.36     10.23 o 
   2 -10   8       53.77       73.65     15.51 o 
   3 -10   8        0.00        5.80     11.42 o 
   4 -10   8        5.35       11.08     11.93 o 
  -5  -9   8        4.33       -3.75      6.48 o 
  -4  -9   8        5.11       -1.25      5.70 o 
  -3  -9   8       19.11       18.06      5.69 o 
  -2  -9   8        0.84        0.23      5.36 o 
  -1  -9   8        3.18       11.37      6.09 o 
   0  -9   8        0.40       -2.90      5.80 o 
   1  -9   8       55.56       42.79     10.40 o 
   2  -9   8        1.79       -1.36     10.06 o 
   3  -9   8       27.28       18.75     11.42 o 
   4  -9   8        2.53        6.14      8.35 o 
  -5  -8   8        6.93       11.25      7.50 o 
  -4  -8   8        0.91       -1.11      5.58 o 
  -3  -8   8        0.44        2.70      4.66 o 
  -2  -8   8      289.72      277.44     14.59 o 
  -1  -8   8      146.81      149.89     11.19 o 
   0  -8   8        6.56        0.52      4.14 o 
   1  -8   8       15.02       14.83      9.89 o 
   2  -8   8        0.77       -1.53      9.04 o 
   3  -8   8       34.70       27.45     10.23 o 
   4  -8   8        3.49        2.90      7.16 o 
   5  -8   8        0.37        4.09     10.74 o 
  -6  -7   8        3.16       -2.05      9.89 o 
  -5  -7   8       11.86       28.13     11.59 o 
  -4  -7   8        3.48        1.76      5.42 o 
  -3  -7   8      835.72      775.38     23.15 o 
  -2  -7   8      139.96      139.42     10.60 o 
  -1  -7   8       17.26       20.48      6.91 o 
   0  -7   8       54.91       60.16      8.44 o 
   1  -7   8       30.59       39.04      9.72 o 
   2  -7   8       22.24       28.13     11.25 o 
   3  -7   8       79.06       85.92     14.32 o 
   4  -7   8        3.75       -3.92      8.69 o 
   5  -7   8       14.68       14.15      8.35 o 
   6  -7   8        0.52        2.05      7.33 o 
  -6  -6   8        5.60       12.27     11.59 o 
  -5  -6   8        4.37       -4.94      8.69 o 
  -4  -6   8      390.32      382.39     26.25 o 
  -3  -6   8        3.56       21.19      7.03 o 
  -2  -6   8      155.73      145.02     10.64 o 
  -1  -6   8       23.44       32.68      6.73 o 
   0  -6   8      121.15      139.49     24.98 o 
   1  -6   8       28.18       22.30      6.99 o 
   2  -6   8        5.80        7.16      6.48 o 
   3  -6   8       37.53       25.74      8.87 o 
   4  -6   8        0.05        0.17      8.69 o 
   5  -6   8       79.95       72.28     13.30 o 
   6  -6   8       16.78       16.71      8.87 o 
  -6  -5   8        7.65        4.60      8.35 o 
  -5  -5   8       64.86       79.79     15.17 o 
  -4  -5   8        0.73        4.77      6.99 o 
  -3  -5   8     2138.90     2074.91     36.05 o 
  -2  -5   8       21.37       13.13      7.33 o 
  -1  -5   8      641.44      668.20     18.92 o 
   0  -5   8       15.19       25.31      6.14 o 
   1  -5   8      105.91      101.25      8.45 o 
   2  -5   8       16.27       21.99      9.04 o 
   3  -5   8        0.25       -6.31      5.80 o 
   4  -5   8       10.25        2.90      8.69 o 
   5  -5   8       39.79       37.34     10.23 o 
   6  -5   8        6.67        4.09      9.04 o 
  -6  -4   8       55.37       81.15     17.05 o 
  -5  -4   8        0.05        4.09      9.55 o 
  -4  -4   8      195.55      190.94     19.78 o 
  -3  -4   8      139.97      129.73      9.65 o 
  -2  -4   8       66.20       64.40      6.96 o 
  -1  -4   8      539.14      626.45     24.04 o 
   0  -4   8      235.29      232.06     20.22 o 
   1  -4   8       65.03       54.41      5.87 o 
   2  -4   8       14.45       26.60      7.67 o 
   3  -4   8        0.01        2.56      7.67 o 
   4  -4   8       45.29       27.28      8.87 o 
   5  -4   8       31.30       41.43     10.23 o 
   6  -4   8       11.51        0.00      6.31 o 
   7  -4   8       23.35       29.32     11.42 o 
  -6  -3   8       12.86       24.72     10.06 o 
  -5  -3   8       12.90       17.56     10.57 o 
  -4  -3   8        5.08       -1.53      8.69 o 
  -3  -3   8       58.33       61.03     10.74 o 
  -2  -3   8       23.69       26.87      5.44 o 
  -1  -3   8       10.94       10.65      2.90 o 
   0  -3   8      358.55      365.57     32.25 o 
   1  -3   8       58.05       48.11      4.49 o 
   2  -3   8       90.22      100.24     12.10 o 
   3  -3   8       38.19       40.06      8.69 o 
   4  -3   8       16.27       10.57      8.52 o 
   5  -3   8      131.02      151.39     17.90 o 
   6  -3   8        0.40        4.60      6.65 o 
   7  -3   8       10.53        2.05      9.38 o 
  -6  -2   8      179.61      201.51     23.70 o 
  -5  -2   8        7.53       15.00      8.35 o 
  -4  -2   8        0.01       -2.05      6.65 o 
  -3  -2   8       49.60       40.09      5.86 o 
  -2  -2   8       80.68       75.03      5.28 o 
  -1  -2   8       12.88       19.27      3.49 o 
   0  -2   8       91.93       87.17      5.19 o 
   1  -2   8        0.27       -0.24      3.00 o 
   2  -2   8       72.89       57.25      4.73 o 
   3  -2   8      361.59      380.69     22.16 o 
   4  -2   8       20.66       17.73      8.69 o 
   5  -2   8      107.55       86.09     12.10 o 
   6  -2   8       15.63       18.24     11.93 o 
   7  -2   8        0.42       -3.41      8.69 o 
  -6  -1   8        9.54       17.22     11.25 o 
  -5  -1   8       10.40       23.70     10.57 o 
  -4  -1   8        0.64        0.32      7.16 o 
  -3  -1   8        4.09        3.07      4.51 o 
  -2  -1   8       11.17        6.69      2.84 o 
  -1  -1   8       31.15       33.67      3.63 o 
   0  -1   8      316.45      297.00      8.53 o 
   1  -1   8      253.04      224.06      7.64 o 
   2  -1   8      498.21      480.56     11.67 o 
   3  -1   8       76.42       87.29     13.47 o 
   4  -1   8       30.20       35.80      9.55 o 
   5  -1   8      140.34      123.94     13.98 o 
   6  -1   8        7.54        7.16      6.48 o 
   7  -1   8        1.06        2.73      9.21 o 
   8  -1   8       45.18       76.04     17.90 o 
  -5   0   8        0.54       10.40      7.67 o 
  -4   0   8        2.70       -3.32      4.58 o 
  -3   0   8        0.87       -0.07      4.25 o 
  -2   0   8       26.61       39.76      6.12 o 
  -1   0   8       31.97       38.30      3.81 o 
   0   0   8      139.66      130.95      5.90 o 
   1   0   8      232.95      209.17      7.51 o 
   2   0   8     1171.13     1189.60     65.59 o 
   3   0   8        0.18       -0.08      3.37 o 
   4   0   8        0.12        2.90      5.28 o 
   5   0   8       51.62       27.11      8.69 o 
   6   0   8       26.33       15.17      7.50 o 
   7   0   8        1.21       -4.77      7.67 o 
   8   0   8       40.33       51.14     12.79 o 
  -6   1   8       22.34       17.39      9.72 o 
  -5   1   8       32.38       31.54      9.72 o 
  -4   1   8        8.71        1.53      7.67 o 
  -3   1   8        2.32       -2.56      6.99 o 
  -2   1   8       58.19       57.80      7.01 o 
  -1   1   8       72.96       73.45      5.47 o 
   0   1   8      164.09      140.31      8.68 o 
   1   1   8      279.68      298.97      8.70 o 
   2   1   8       27.38       28.78      3.91 o 
   3   1   8       11.41        9.77      4.56 o 
   4   1   8        3.11        9.72      7.84 o 
   5   1   8       37.21       47.39     11.76 o 
   6   1   8       10.76       10.57      9.72 o 
   7   1   8       21.03       16.54      8.18 o 
   8   1   8       49.10       63.59     14.83 o 
  -6   2   8        9.77       10.06      9.38 o 
  -5   2   8        5.49        9.38      9.04 o 
  -4   2   8      190.42      200.15     17.90 o 
  -3   2   8      425.95      423.14     24.72 o 
  -2   2   8        5.21        4.09      4.60 o 
  -1   2   8       11.32       13.29      4.86 o 
   0   2   8        3.26       36.75     19.59 o 
   1   2   8      121.90      108.57      5.57 o 
   2   2   8     1308.29     1355.71     18.04 o 
   3   2   8       25.56       32.34      5.37 o 
   4   2   8       35.79       33.64      5.96 o 
   5   2   8       17.18       19.61     10.06 o 
   6   2   8        0.05        4.26      6.65 o 
   7   2   8        0.01       -1.53      9.04 o 
   8   2   8       11.56       12.96      9.38 o 
  -6   3   8        2.32        9.21      7.50 o 
  -5   3   8        7.87        5.28      9.04 o 
  -4   3   8        1.46       -0.85      8.35 o 
  -3   3   8     2153.91     2075.97     54.38 o 
  -2   3   8       16.42       13.64      7.33 o 
  -1   3   8       10.19       12.10      7.33 o 
   0   3   8       10.34       18.10      4.79 o 
   1   3   8      250.25      239.30      7.78 o 
   2   3   8      494.01      449.19      8.90 o 
   3   3   8        0.39       -1.03      2.32 o 
   4   3   8        4.65        7.48      5.07 o 
   5   3   8       18.25       18.83      6.93 o 
   6   3   8        0.01        1.23      4.94 o 
   7   3   8        0.16        2.39     10.06 o 
   8   3   8        2.60       -5.28      9.89 o 
  -5   4   8       28.12       22.84      8.87 o 
  -4   4   8      529.02      490.48     28.81 o 
  -3   4   8        4.22       18.92     11.59 o 
  -2   4   8      295.62      224.87     17.73 o 
  -1   4   8      376.44      473.43     23.70 o 
   0   4   8      221.50      267.28      9.66 o 
   1   4   8        2.91        1.92      2.21 o 
   2   4   8       83.10       78.14      4.20 o 
   3   4   8      191.42      176.69     10.95 o 
   4   4   8        3.38        7.98      3.54 o 
   5   4   8       80.23       64.87      6.81 o 
   6   4   8        7.50       16.77      6.31 o 
   7   4   8        0.11       -5.05      5.05 o 
   8   4   8       13.03       11.59     11.76 o 
  -5   5   8        6.03        0.68      9.72 o 
  -4   5   8        0.01       -2.05      6.99 o 
  -3   5   8     1902.39     2145.36     59.84 o 
  -2   5   8      114.93      104.17     13.81 o 
  -1   5   8      535.40      594.47     27.79 o 
   0   5   8      340.04      384.27     22.84 o 
   1   5   8       75.90       72.23      4.98 o 
   2   5   8       83.61       80.77      7.48 o 
   3   5   8      109.55      104.97      8.50 o 
   4   5   8       28.92       37.51      8.35 o 
   5   5   8      161.68      171.44     18.66 o 
   6   5   8       21.18       23.80      6.87 o 
   7   5   8       17.67        6.29      7.74 o 
   8   5   8       37.62       27.47      8.31 o 
  -5   6   8        2.65        3.58     10.91 o 
  -4   6   8        0.98       -8.35      9.38 o 
  -3   6   8       52.62       55.07     12.27 o 
  -2   6   8       81.98       95.98     13.98 o 
  -1   6   8       14.92       10.40      8.87 o 
   0   6   8       14.65       17.05      9.38 o 
   1   6   8       71.65       69.79      6.58 o 
   2   6   8       27.63       34.80      5.85 o 
   3   6   8      185.81      196.49     11.81 o 
   4   6   8       21.68       16.82      4.78 o 
   5   6   8      170.09      164.72     12.49 o 
   6   6   8       22.02       25.06     11.76 o 
   7   6   8        2.73        2.32      8.23 o 
   8   6   8       71.74      101.53     13.74 o 
  -4   7   8        1.74       -1.02     10.74 o 
  -3   7   8       97.48       86.78     14.32 o 
  -2   7   8       35.63       39.38     11.08 o 
  -1   7   8       17.31       24.04      8.69 o 
   0   7   8       66.51       88.31     13.64 o 
   1   7   8      172.01      167.38     20.37 o 
   2   7   8        5.71        7.40      4.75 o 
   3   7   8        2.89       -1.70      3.85 o 
   4   7   8        5.59        1.80      5.46 o 
   5   7   8      240.53      240.48     14.28 o 
   6   7   8        7.57        7.25      6.62 o 
   7   7   8        0.72        1.36     11.42 o 
   8   7   8       80.35      115.56     21.31 o 
  -4   8   8        0.00       -6.99     11.08 o 
  -3   8   8        3.37       -7.67     10.06 o 
  -2   8   8       82.58       64.95     11.08 o 
  -1   8   8      127.75      141.84     16.88 o 
   0   8   8      194.72      195.03     18.07 o 
   1   8   8       10.63       17.16      4.98 o 
   2   8   8        0.38        7.42      4.00 o 
   3   8   8       63.12       62.31      7.90 o 
   4   8   8        5.10       16.42      9.72 o 
   5   8   8        7.49       10.82      9.29 o 
   6   8   8        8.39        7.08      5.11 o 
   7   8   8        2.88       10.91      9.38 o 
  -4   9   8        0.15        0.68      9.38 o 
  -3   9   8        1.13       -6.65      6.48 o 
  -2   9   8        0.96        4.77      6.65 o 
  -1   9   8       81.04       60.86     12.79 o 
   0   9   8       11.48        6.99      7.33 o 
   1   9   8        0.83        3.92      5.80 o 
   2   9   8       42.88       40.76      6.64 o 
   3   9   8       10.05        7.83      3.97 o 
   4   9   8        0.00        2.59      5.77 o 
   5   9   8       68.94       64.30      9.41 o 
   6   9   8        3.87       -1.26      5.85 o 
   7   9   8        8.09        0.34      8.87 o 
  -3  10   8        1.05        1.36      7.33 o 
  -2  10   8       11.64       15.85      8.01 o 
  -1  10   8       34.67       39.89     11.93 o 
   0  10   8        1.52        0.85      9.55 o 
   1  10   8        9.10        4.60      5.97 o 
   2  10   8        0.16       -2.18      4.03 o 
   3  10   8        9.91       23.13      6.32 o 
   4  10   8        1.80        4.36      8.44 o 
   5  10   8       87.14       98.33     10.95 o 
   6  10   8       16.74        7.15      6.71 o 
   7  10   8       38.78       46.88     17.56 o 
  -2  11   8        6.37        7.50      8.35 o 
  -1  11   8        2.58        8.01      9.55 o 
   0  11   8        0.73        7.16      7.84 o 
   1  11   8        0.02        0.17      5.46 o 
   2  11   8       21.67       13.30      5.78 o 
   3  11   8      102.39      105.51      9.99 o 
   4  11   8        2.32        4.80      5.49 o 
   5  11   8       18.44       15.54      7.16 o 
   6  11   8        9.34       11.14     10.66 o 
  -1  12   8        7.46        3.58      8.69 o 
   0  12   8       10.70       18.58      8.69 o 
   1  12   8        0.54       -2.39      7.33 o 
   2  12   8       38.56       33.41     10.74 o 
   3  12   8        5.56        7.18      6.27 o 
   4  12   8        4.49       16.39      7.27 o 
   5  12   8        2.07        4.59      6.48 o 
   6  12   8       10.43        2.22     12.96 o 
   0  13   8        0.67       19.44      8.87 o 
   1  13   8        0.97        1.02      7.67 o 
   2  13   8        0.06       -2.39      8.18 o 
   3  13   8       23.59       22.71      7.05 o 
   4  13   8        3.93        9.04     10.06 o 
   5  13   8        1.52       -5.28     10.57 o 
   1  14   8        1.11       11.42      9.38 o 
   2  14   8        4.87        5.63      9.04 o 
   4  14   8        3.73        1.88     10.40 o 
  -1 -12   9        0.52        2.39     10.06 o 
   0 -12   9        6.44       11.25     11.25 o 
  -3 -11   9        1.64        9.98     18.41 o 
  -2 -11   9        2.76        0.47      4.49 o 
  -1 -11   9        1.83       -1.50      6.27 o 
   0 -11   9        3.66       -2.90      6.65 o 
   1 -11   9       27.22       27.79     13.13 o 
   2 -11   9       31.81       26.25     12.45 o 
  -4 -10   9        7.95       12.40      6.84 o 
  -3 -10   9        5.01        3.40      6.02 o 
  -2 -10   9        3.83       -3.26      4.79 o 
  -1 -10   9        3.01       -1.78      5.57 o 
   0 -10   9        9.39       12.62     10.74 o 
   1 -10   9       19.49       17.22     11.93 o 
   2 -10   9        4.41       -4.26     10.74 o 
   3 -10   9        6.49        5.97     12.45 o 
  -4  -9   9       20.65       18.24      8.35 o 
  -3  -9   9        4.57        0.97      4.96 o 
  -2  -9   9        0.06       -0.45      5.36 o 
  -1  -9   9        0.01       -2.90      5.24 o 
   0  -9   9       82.18       77.32      9.83 o 
   1  -9   9        9.86        5.97      7.50 o 
   2  -9   9      137.75      138.09     19.61 o 
   3  -9   9        0.76       -2.73     10.57 o 
   4  -9   9        5.56       10.91     11.76 o 
  -5  -8   9        8.97        5.28     10.40 o 
  -4  -8   9        0.39       -0.85      8.52 o 
  -3  -8   9        0.97       -2.52      5.24 o 
  -2  -8   9        0.00       -2.23      3.97 o 
  -1  -8   9      139.16      155.45     28.56 o 
   1  -8   9       78.49      104.85     16.03 o 
   2  -8   9        0.34       -0.51      7.50 o 
   3  -8   9        0.40       -7.50      9.89 o 
   4  -8   9        0.97       -1.02      7.16 o 
   5  -8   9        0.76       -2.73      7.33 o 
  -5  -7   9        1.36        1.36     10.74 o 
  -4  -7   9       18.64       23.87     10.40 o 
  -3  -7   9        7.71       12.47      5.96 o 
  -2  -7   9        1.99        2.84      4.15 o 
  -1  -7   9       61.34       54.68      8.02 o 
   0  -7   9      407.24      402.79     25.57 o 
   1  -7   9       94.50       84.22     13.13 o 
   2  -7   9       49.30       32.73     10.06 o 
   3  -7   9        2.56       -4.77      5.97 o 
   4  -7   9        0.26       -2.05      9.38 o 
   5  -7   9        1.58       -2.56      9.72 o 
  -5  -6   9       39.39       30.18     10.23 o 
  -4  -6   9       14.95       15.00      9.72 o 
  -3  -6   9      509.75      529.91     19.27 o 
  -2  -6   9       39.21       40.18      7.23 o 
  -1  -6   9     3329.86     3625.88     48.82 o 
   1  -6   9      107.19      104.83     19.95 o 
   2  -6   9        4.30        5.11      8.35 o 
   3  -6   9        0.48        2.22      8.87 o 
   4  -6   9        9.61       13.30      8.18 o 
   5  -6   9        7.44        2.22      7.67 o 
   6  -6   9        1.85        3.24     10.06 o 
  -6  -5   9        0.41        0.68      7.67 o 
  -5  -5   9        0.07        3.75      8.01 o 
  -4  -5   9        4.27       16.37      9.72 o 
  -3  -5   9       99.85      121.04     16.03 o 
  -2  -5   9      854.88      842.95     27.36 o 
  -1  -5   9        6.82       14.78      6.07 o 
   0  -5   9      266.48      307.78     21.65 o 
   1  -5   9       13.97       10.64      5.41 o 
   2  -5   9        0.05        9.72      6.82 o 
   3  -5   9       14.42        9.04      7.33 o 
   4  -5   9       18.16       42.79     11.93 o 
   5  -5   9        0.00        5.63      7.33 o 
   6  -5   9        0.52        5.46      7.50 o 
  -6  -4   9       32.87       39.04     14.66 o 
  -5  -4   9       46.22       40.75     13.13 o 
  -4  -4   9        3.09        1.02      9.04 o 
  -3  -4   9       86.48       77.40     13.64 o 
  -2  -4   9       37.01       46.38      6.55 o 
  -1  -4   9     2002.55     1900.98     54.81 o 
   0  -4   9      414.58      491.51     19.44 o 
   1  -4   9       46.46       51.60      6.43 o 
   2  -4   9       38.03       28.64      9.55 o 
   3  -4   9        2.03        2.39      5.80 o 
   4  -4   9        6.57        6.65      6.82 o 
   5  -4   9        0.77       -1.19      6.48 o 
   6  -4   9        0.05       -1.70      6.48 o 
  -6  -3   9       16.72       24.72     13.13 o 
  -5  -3   9       37.03       67.17     14.15 o 
  -4  -3   9       10.98       14.66      8.01 o 
  -3  -3   9        0.20       -1.19      5.97 o 
  -2  -3   9      394.69      378.58     17.39 o 
  -1  -3   9       13.95       15.03      3.40 o 
   0  -3   9      109.03      159.45      7.04 o 
   1  -3   9        9.87        8.97      3.23 o 
   2  -3   9       23.60       16.54      6.48 o 
   3  -3   9        8.00       10.91      8.52 o 
   4  -3   9        0.80        0.17      5.97 o 
   5  -3   9        2.40       10.23      7.16 o 
   6  -3   9        9.37        2.90      6.82 o 
   7  -3   9        0.54       12.96     10.74 o 
  -6  -2   9        2.80        4.09     11.59 o 
  -5  -2   9       73.90       97.52     17.22 o 
  -4  -2   9       26.43       23.70      9.38 o 
  -3  -2   9      130.17      132.81     16.20 o 
  -2  -2   9        7.98       13.04      9.97 o 
  -1  -2   9      161.30      163.67      7.11 o 
   0  -2   9      159.70      153.88      6.76 o 
   1  -2   9      140.46      125.62      6.47 o 
   2  -2   9      263.19      240.44     13.96 o 
   3  -2   9       71.53       67.17     11.76 o 
   4  -2   9        2.55       -3.24      7.33 o 
   5  -2   9        2.71        8.69      8.52 o 
   6  -2   9        1.22        5.28      6.65 o 
   7  -2   9       20.82       35.29     11.59 o 
  -6  -1   9       44.33       42.62     14.49 o 
  -5  -1   9        5.46       29.15     12.27 o 
  -4  -1   9      138.94      187.19     20.80 o 
  -3  -1   9       34.51       25.71      6.39 o 
  -2  -1   9        3.00       -1.19      4.13 o 
  -1  -1   9       52.04       40.64      4.24 o 
   1  -1   9        4.64        1.69      2.77 o 
   2  -1   9      598.55      543.24     12.78 o 
   3  -1   9       40.24       35.04     14.24 o 
   4  -1   9      127.63      251.29     24.72 o 
   5  -1   9       39.40       44.33     13.13 o 
   6  -1   9        7.39        9.55      9.89 o 
   7  -1   9        7.55       -2.39     11.25 o 
  -6   0   9       33.25       47.56     12.27 o 
  -5   0   9       32.27       54.55     13.98 o 
  -4   0   9       21.09       21.96      6.62 o 
  -3   0   9       41.12       32.46      6.79 o 
  -2   0   9        0.68       -3.25      4.42 o 
  -1   0   9        1.33       -0.33      2.85 o 
   0   0   9      123.82      114.36      6.01 o 
   1   0   9        0.00        2.76      2.73 o 
   2   0   9       10.35        9.55      3.05 o 
   3   0   9       44.12       33.82      6.56 o 
   4   0   9       12.09       14.32      8.01 o 
   5   0   9       24.24       42.28     10.91 o 
   6   0   9        5.78        9.21      6.65 o 
   7   0   9        1.88        0.68      6.14 o 
  -5   1   9       10.20       19.61      9.72 o 
  -4   1   9       24.94       24.55     10.06 o 
  -3   1   9        4.11       -6.76      6.82 o 
  -2   1   9       18.77       18.06      5.75 o 
  -1   1   9       29.99       28.74      5.84 o 
   0   1   9       16.82       40.60      5.30 o 
   1   1   9       47.88       47.60      4.17 o 
   2   1   9     1544.24     1565.68     20.77 o 
   3   1   9       60.36       70.87      7.00 o 
   4   1   9       68.05       69.25     22.93 o 
   5   1   9        5.09        6.31      6.48 o 
   6   1   9        0.00      -10.74      8.18 o 
   7   1   9        0.59       -3.75      6.14 o 
   8   1   9        2.93       -0.17      9.72 o 
  -5   2   9        4.17       -0.85      8.87 o 
  -4   2   9       15.63       21.82     10.40 o 
  -3   2   9       40.48       49.44     10.23 o 
  -2   2   9       24.14       34.80      6.80 o 
  -1   2   9      242.11      284.76     13.74 o 
   0   2   9      736.64      742.79     21.26 o 
   1   2   9        0.56       -0.67      2.23 o 
   2   2   9       30.73       45.80      6.34 o 
   3   2   9       15.81       15.63      4.75 o 
   4   2   9        3.66        1.39      4.54 o 
   5   2   9        1.18        1.36      8.52 o 
   6   2   9        2.74       10.57     10.06 o 
   7   2   9        6.69       10.91     10.91 o 
   8   2   9        2.14        0.34      7.50 o 
  -5   3   9        1.64        3.41      9.38 o 
  -4   3   9       35.64       28.47      9.55 o 
  -3   3   9       27.14       29.49     10.23 o 
  -2   3   9      177.27      162.47     15.34 o 
  -1   3   9        1.59       -0.70      4.62 o 
   0   3   9       47.77       79.59      5.95 o 
   1   3   9       11.54       10.08      3.16 o 
   2   3   9      808.87      883.62     33.55 o 
   3   3   9       19.04       18.81      3.62 o 
   4   3   9      136.70      142.15      8.81 o 
   5   3   9        0.88       -4.90      3.33 o 
   6   3   9        3.82        6.31     10.23 o 
   7   3   9        0.19        1.02      7.16 o 
   8   3   9        2.99       -0.17     10.74 o 
  -5   4   9       39.90       34.27     12.27 o 
  -4   4   9        3.13        3.92      7.84 o 
  -3   4   9      138.53      113.71     14.15 o 
  -2   4   9        5.71        5.46      6.99 o 
  -1   4   9     1291.94     1404.95     42.96 o 
   0   4   9      369.47      409.47     35.38 o 
   1   4   9      220.88      218.74      6.84 o 
   2   4   9      253.14      253.20      9.50 o 
   3   4   9       15.28       12.92      3.76 o 
   4   4   9        5.88       10.40      4.72 o 
   5   4   9       22.71       22.97      5.41 o 
   6   4   9        0.76       -2.66      4.99 o 
   7   4   9        5.39        1.89      7.89 o 
   8   4   9        3.31        2.05     11.76 o 
  -5   5   9        0.18        2.05     10.74 o 
  -4   5   9       54.27       59.67     12.96 o 
  -3   5   9       20.26       25.40      9.04 o 
  -2   5   9        2.84        2.05      9.21 o 
  -1   5   9       63.86       72.97     12.96 o 
   0   5   9      453.55      551.85     27.96 o 
   1   5   9       17.99       17.07      2.85 o 
   2   5   9       17.93       14.71      3.72 o 
   3   5   9        0.13       -1.05      2.66 o 
   4   5   9      109.47      130.24      8.40 o 
   5   5   9       38.82       42.13      5.84 o 
   6   5   9        0.01        0.39      6.87 o 
   7   5   9        5.15        7.70      7.00 o 
   8   5   9        0.32       -4.93     18.50 o 
  -4   6   9        0.40      -11.76     10.40 o 
  -3   6   9       29.58       28.98      9.38 o 
  -2   6   9      142.34      124.62     14.66 o 
  -1   6   9     3576.84     3409.32     70.24 o 
   0   6   9       80.45      137.07     15.17 o 
   1   6   9       84.93       72.67     14.15 o 
   2   6   9       72.83       78.23      7.82 o 
   3   6   9       33.72       35.75      6.58 o 
   4   6   9        0.09        0.17      3.68 o 
   5   6   9       11.41       14.83      7.33 o 
   6   6   9        0.02        4.28      4.40 o 
   7   6   9        0.00        5.85      7.11 o 
   8   6   9        3.62       10.17      9.61 o 
  -4   7   9       21.08       14.83     12.79 o 
  -3   7   9       18.41        9.21     10.23 o 
  -2   7   9       92.02       86.26     12.79 o 
  -1   7   9        0.35       13.81     10.23 o 
   0   7   9      434.62      536.85     29.66 o 
   1   7   9        3.51        6.31      6.82 o 
   2   7   9        4.08        7.37      4.57 o 
   3   7   9        0.41        0.16      3.44 o 
   4   7   9        2.25       -4.19      4.10 o 
   5   7   9        0.01       -4.63      3.84 o 
   6   7   9       15.09       16.66      7.05 o 
   7   7   9        8.39       13.31      9.56 o 
   8   7   9        0.67        5.33      9.30 o 
  -4   8   9       11.39        9.55      9.55 o 
  -3   8   9       12.92        6.14      9.72 o 
  -2   8   9        2.27       -1.36      8.35 o 
  -1   8   9      309.17      291.70     23.02 o 
   0   8   9       53.57      151.90     16.88 o 
   1   8   9       43.37       34.61     10.23 o 
   2   8   9        0.15       -1.85      3.85 o 
   3   8   9        3.61        4.53      4.99 o 
   4   8   9       17.40       15.20      5.29 o 
   5   8   9        4.09       -1.33      4.27 o 
   6   8   9        2.04        0.12      5.86 o 
   7   8   9       36.28       46.71     13.47 o 
  -3   9   9        1.05       -0.68      6.48 o 
  -2   9   9        2.76        6.14      9.55 o 
  -1   9   9        0.63        0.68      8.69 o 
   0   9   9      186.71      227.77     21.65 o 
   1   9   9      112.48      103.82     13.47 o 
   2   9   9       22.52       18.21      5.67 o 
   3   9   9        2.37       -4.34      4.86 o 
   4   9   9       57.38       66.39      8.64 o 
   5   9   9       11.97        9.81      6.63 o 
   6   9   9        0.05        1.01     11.25 o 
   7   9   9        0.94      -11.08      7.84 o 
  -2  10   9        3.32        4.43      7.50 o 
  -1  10   9        9.46       -0.17      8.87 o 
   0  10   9       16.81       31.03      9.89 o 
   1  10   9      145.42      134.17     15.85 o 
   2  10   9        1.95       -1.19      5.63 o 
   3  10   9        0.00       -2.87      4.37 o 
   4  10   9       21.00       14.64      7.11 o 
   5  10   9       38.64       40.87      8.59 o 
   6  10   9        1.52       -5.21      7.16 o 
   7  10   9        3.17        3.92     12.96 o 
  -2  11   9        2.25        1.53      9.21 o 
  -1  11   9        0.04       -1.19      5.97 o 
   0  11   9       19.82       36.65     12.45 o 
   1  11   9        2.87        7.67      6.48 o 
   2  11   9      227.04      236.63     21.99 o 
   3  11   9        0.42       -3.86      4.98 o 
   4  11   9        2.21       10.10      6.87 o 
   5  11   9        0.90        6.62      5.72 o 
   6  11   9        5.83        8.71      6.96 o 
  -1  12   9        0.01        8.69      8.01 o 
   0  12   9        1.05        3.07      7.33 o 
   1  12   9       29.45       13.98      8.69 o 
   2  12   9        5.54       16.03      9.55 o 
   3  12   9        0.03        7.80      5.97 o 
   4  12   9        0.77        5.11      6.58 o 
   5  12   9        1.47        7.99      5.69 o 
   6  12   9        0.00       -1.02      8.52 o 
   0  13   9        0.00       -4.26      6.48 o 
   1  13   9       37.11       32.22     10.40 o 
   2  13   9       64.48       38.70     11.93 o 
   3  13   9        3.12        8.35      9.55 o 
   4  13   9        5.25       11.71     16.96 o 
   5  13   9        0.00       -8.01     10.74 o 
  -2 -11  10        8.21       13.36      6.41 o 
  -1 -11  10        1.16        4.45      6.18 o 
   0 -11  10        0.01        0.68      7.50 o 
   1 -11  10        0.01       -8.18     10.57 o 
  -3 -10  10        4.11        9.11      8.44 o 
  -2 -10  10        5.02        1.22      6.13 o 
  -1 -10  10        0.00        2.14      4.88 o 
   0 -10  10        2.64        1.36     10.06 o 
   1 -10  10        7.83        2.56     11.42 o 
   2 -10  10        1.38       -9.72     11.08 o 
  -4  -9  10        1.22       -4.43      9.04 o 
  -3  -9  10        2.48       -0.68      5.94 o 
  -2  -9  10       27.32       25.73      7.17 o 
  -1  -9  10        1.03       -5.75      5.24 o 
   0  -9  10       23.08       14.32      6.12 o 
   1  -9  10       21.24       23.53     11.59 o 
   2  -9  10        3.67        7.50      9.55 o 
   3  -9  10       25.98       16.54     10.40 o 
  -4  -8  10        0.11        3.58      6.99 o 
  -3  -8  10       67.64       62.64      8.43 o 
  -2  -8  10        2.22        0.20      4.40 o 
  -1  -8  10        1.74        0.95      4.91 o 
   0  -8  10        0.77        4.40      4.55 o 
   1  -8  10        0.04       -2.22      6.48 o 
   2  -8  10        5.99        8.35     11.08 o 
   3  -8  10        0.07       -3.07      8.01 o 
   4  -8  10       15.61       19.95     12.10 o 
  -5  -7  10        2.26       -2.90      7.33 o 
  -4  -7  10        0.10        5.63      9.38 o 
  -3  -7  10       67.21       64.44     13.13 o 
  -2  -7  10       19.71       10.83      5.28 o 
  -1  -7  10      177.64      148.71     11.42 o 
   0  -7  10       14.61       21.45      6.76 o 
   1  -7  10        0.00        3.58      9.89 o 
   2  -7  10       36.30       19.09     11.59 o 
   3  -7  10       27.34       17.90      9.04 o 
   4  -7  10        6.45       14.49     11.42 o 
   5  -7  10       17.46       24.04     10.57 o 
  -5  -6  10        6.64        9.55     11.93 o 
  -4  -6  10       15.84       16.03      9.38 o 
  -3  -6  10        1.39        0.51      5.97 o 
  -2  -6  10      120.05      116.11     11.85 o 
  -1  -6  10       54.50       44.66      7.77 o 
   0  -6  10      243.04      293.14     15.01 o 
   1  -6  10      178.90      189.33     12.20 o 
   2  -6  10        8.38        1.70      9.04 o 
   3  -6  10        0.44       -1.19      9.04 o 
   4  -6  10        0.01        4.43      7.50 o 
   5  -6  10        2.78        9.04     10.74 o 
  -5  -5  10        1.75       -5.46      6.99 o 
  -4  -5  10       11.22        3.75      9.55 o 
  -3  -5  10        3.14       10.74      7.84 o 
  -2  -5  10        5.16        4.60      4.82 o 
  -1  -5  10     1082.56      967.32     52.17 o 
   0  -5  10      252.85      246.58     16.20 o 
   1  -5  10       14.50       11.39      6.06 o 
   2  -5  10        2.35       -1.36      5.97 o 
   3  -5  10        2.81        5.80      7.33 o 
   4  -5  10        2.15        5.28      9.89 o 
   5  -5  10       11.64        2.05      7.33 o 
   6  -5  10        9.04       16.71      9.21 o 
  -5  -4  10        2.70       -3.07      7.50 o 
  -4  -4  10       33.80       56.60     12.96 o 
  -3  -4  10        7.03       12.79      9.72 o 
  -2  -4  10      307.69      276.01     20.80 o 
  -1  -4  10        0.65        5.22      4.71 o 
   0  -4  10       71.21       75.12      7.93 o 
   1  -4  10      182.41      187.52     11.13 o 
   2  -4  10       60.36       56.43     11.76 o 
   3  -4  10       22.87       25.23      8.52 o 
   4  -4  10        0.38       -5.11      8.18 o 
   5  -4  10        1.93       -2.73      9.04 o 
   6  -4  10        1.43        2.90      9.72 o 
  -5  -3  10       15.81       19.78     12.27 o 
  -4  -3  10        0.04        1.19     10.40 o 
  -3  -3  10       99.10       80.13     15.34 o 
  -2  -3  10      109.67       87.63     12.96 o 
  -1  -3  10      749.19      687.20     24.21 o 
   0  -3  10       40.79       70.54      7.97 o 
   1  -3  10      103.75       96.80      6.39 o 
   2  -3  10       42.08       50.24     12.27 o 
   3  -3  10       13.59        9.55      6.65 o 
   4  -3  10        1.09        4.26      8.35 o 
   5  -3  10        2.69       -5.46      8.52 o 
   6  -3  10        0.81      -10.40      8.52 o 
   7  -3  10        2.91        0.51      9.55 o 
  -5  -2  10        2.78       18.41     12.27 o 
  -4  -2  10      393.85      573.33     35.63 o 
  -3  -2  10       78.98       70.58     13.98 o 
  -2  -2  10       48.98       50.12     10.74 o 
  -1  -2  10        0.28        1.53      3.01 o 
   0  -2  10        6.35       22.08      3.88 o 
   1  -2  10      197.27      236.74      9.82 o 
   2  -2  10       13.27        7.12      3.52 o 
   3  -2  10        0.02        3.92      5.80 o 
   4  -2  10       35.05       30.52     10.91 o 
   5  -2  10        8.57       10.06      9.55 o 
   6  -2  10        7.85        0.51      9.04 o 
   7  -2  10        0.96        5.97      8.01 o 
  -5  -1  10       13.42       13.13     12.10 o 
  -4  -1  10        2.82        6.14     10.40 o 
  -3  -1  10        1.76       -0.17      8.52 o 
  -2  -1  10        2.57        1.12      4.20 o 
  -1  -1  10       91.62       86.91      8.03 o 
   0  -1  10        4.38        2.72      3.25 o 
   1  -1  10        1.13        3.30      2.97 o 
   2  -1  10       13.85       14.02      3.58 o 
   3  -1  10       12.33        9.38      3.84 o 
   4  -1  10       46.54       38.87      8.87 o 
   5  -1  10       10.30       17.90     13.64 o 
   6  -1  10        7.65        9.72     10.57 o 
   7  -1  10       20.45       25.91     15.51 o 
  -5   0  10        2.43        8.01     11.25 o 
  -4   0  10      638.49      673.07     37.68 o 
  -3   0  10       15.27       14.21      5.84 o 
  -2   0  10       31.29       25.36      6.62 o 
  -1   0  10       40.27       39.67     13.47 o 
   0   0  10        0.29        0.24      2.97 o 
   1   0  10      151.36      155.66      7.21 o 
   2   0  10        6.36        5.43      3.23 o 
   3   0  10       10.57       10.31      5.78 o 
   4   0  10      299.38      262.03     19.95 o 
   5   0  10       18.04       26.08      8.35 o 
   6   0  10       15.09       18.75      8.35 o 
   7   0  10       30.77       22.33      8.87 o 
  -5   1  10        9.75        6.53      5.84 o 
  -4   1  10        5.24        4.50      5.27 o 
  -3   1  10       18.52       17.91      6.88 o 
  -2   1  10        0.11       -5.60      4.98 o 
  -1   1  10       85.80       86.15      8.12 o 
   0   1  10        3.50        1.99      2.85 o 
   1   1  10        0.78        3.02      2.88 o 
   2   1  10        5.96        7.75      3.26 o 
   3   1  10        5.74        7.72      3.49 o 
   4   1  10      102.55      113.45      9.88 o 
   5   1  10       18.74       23.36      8.52 o 
   6   1  10        0.09       -2.73      6.82 o 
   7   1  10       28.58       25.06     11.76 o 
  -5   2  10        3.53        0.17      6.65 o 
  -4   2  10       45.25       26.60      9.55 o 
  -3   2  10        3.09        3.43      4.99 o 
  -2   2  10      105.45      103.96     10.14 o 
  -1   2  10        3.18        4.99      4.55 o 
   0   2  10        1.10       -0.25      4.27 o 
   1   2  10       18.87       64.65      9.53 o 
   2   2  10        1.69        0.21      3.13 o 
   3   2  10      137.91      122.00      8.98 o 
   4   2  10      304.86      325.23     58.73 o 
   5   2  10        5.89        1.36      9.21 o 
   6   2  10       15.29       15.17     11.08 o 
   7   2  10       16.62        8.18     11.08 o 
  -5   3  10        3.00        3.41     10.23 o 
  -4   3  10        0.41        4.26      8.52 o 
  -3   3  10       33.70       18.41      7.33 o 
  -2   3  10      150.28      128.71     15.51 o 
  -1   3  10      976.84     1022.24     49.95 o 
   0   3  10       83.99       94.99      8.69 o 
   1   3  10        3.35        6.21      3.18 o 
   2   3  10       38.23       38.21      4.26 o 
   3   3  10       90.46       81.37      8.36 o 
   4   3  10       76.56       84.62     14.06 o 
   5   3  10        1.09        2.33      5.94 o 
   6   3  10        0.42        8.35     10.23 o 
   7   3  10        0.15       -1.53     10.74 o 
   8   3  10        1.02        2.90     11.76 o 
  -5   4  10       10.31       14.15     11.42 o 
  -4   4  10        0.22       -1.19      8.69 o 
  -3   4  10        9.30       -4.94      7.84 o 
  -2   4  10      678.62      652.78     31.71 o 
  -1   4  10        0.00       -6.48     10.06 o 
   0   4  10      115.82      129.46      9.80 o 
   1   4  10      345.25      355.88     10.55 o 
   2   4  10        0.20       -0.75      3.93 o 
   3   4  10       14.51       17.31      4.37 o 
   4   4  10      251.23      243.11     26.76 o 
   5   4  10       10.66        6.08      4.92 o 
   6   4  10       11.18        8.79      5.85 o 
   7   4  10       26.91       29.32     11.59 o 
   8   4  10        0.10       -3.07     10.91 o 
  -4   5  10        5.79        7.16     10.06 o 
  -3   5  10       40.06       21.14      8.35 o 
  -2   5  10       24.67       17.05      8.35 o 
  -1   5  10     2578.27     2868.55     69.05 o 
   0   5  10       53.77       65.67      9.80 o 
   1   5  10       63.82       90.87     13.81 o 
   2   5  10       11.32        7.72      3.26 o 
   3   5  10       11.99       26.72     18.99 o 
   4   5  10       11.89       12.22      4.88 o 
   5   5  10       18.24       24.18      6.17 o 
   6   5  10        3.24        6.56      7.59 o 
   7   5  10       34.91       47.28      9.40 o 
  -4   6  10        2.63       -0.34     10.40 o 
  -3   6  10       31.37       31.71      9.38 o 
  -2   6  10      147.89      149.34     17.90 o 
  -1   6  10       29.86       37.68     10.74 o 
   0   6  10       33.08       94.79     14.32 o 
   1   6  10        6.14       38.70     11.42 o 
   2   6  10      133.12      114.77      7.19 o 
   3   6  10       14.10       10.95      4.06 o 
   4   6  10       13.44       12.93      5.13 o 
   5   6  10       24.42       19.11      5.54 o 
   6   6  10        6.35        2.22      5.42 o 
   7   6  10       53.91       54.21     10.07 o 
  -4   7  10        0.09       -1.36      6.82 o 
  -3   7  10        6.83        3.58      7.16 o 
  -2   7  10       27.21        3.24      9.89 o 
  -1   7  10      247.32      249.59     21.99 o 
   0   7  10      349.99      395.86     25.91 o 
   1   7  10       26.45       29.66      9.55 o 
   2   7  10       36.81       34.06      6.08 o 
   3   7  10       16.39       18.36      5.30 o 
   4   7  10        1.10        0.17      4.45 o 
   5   7  10        3.58        5.66      4.70 o 
   6   7  10        2.12        5.17      6.23 o 
   7   7  10       26.80       34.14     10.53 o 
  -3   8  10        0.87       -1.70      8.87 o 
  -2   8  10        0.43       -1.53      6.99 o 
  -1   8  10        0.62       -8.35      8.87 o 
   0   8  10       15.38       19.78     11.42 o 
   1   8  10      286.88      306.53     23.70 o 
   2   8  10       12.04        8.52      7.33 o 
   3   8  10        2.32        2.82      4.33 o 
   4   8  10        1.17        2.34      4.86 o 
   5   8  10        1.47        3.58      6.21 o 
   6   8  10        2.91       -0.29      6.22 o 
   7   8  10        0.81       12.22      8.15 o 
  -3   9  10        8.00       -1.53      9.72 o 
  -2   9  10       26.27       20.46     11.93 o 
  -1   9  10        6.05        1.02      9.38 o 
   0   9  10       11.31       11.25      8.01 o 
   1   9  10        5.95        2.39      7.16 o 
   2   9  10        8.20        4.60      6.82 o 
   3   9  10        0.29        0.18      8.18 o 
   4   9  10        3.98       10.69      6.62 o 
   5   9  10        0.88       -0.97      4.66 o 
   6   9  10        2.86        4.66      6.10 o 
   7   9  10        9.38       -0.34      9.55 o 
  -2  10  10       17.27       11.42      9.04 o 
  -1  10  10        0.62       -1.36      7.16 o 
   0  10  10        0.77        1.36      6.82 o 
   1  10  10        9.25       15.51      9.89 o 
   2  10  10        8.13        9.38      7.33 o 
   3  10  10        0.25        0.24      5.44 o 
   4  10  10        1.92       -2.46      6.22 o 
   5  10  10        3.53        3.03      5.80 o 
   6  10  10        0.17        4.39      5.68 o 
  -1  11  10        0.15       -3.75      9.38 o 
   0  11  10        0.87       -0.85      8.87 o 
   1  11  10        3.45        4.60      9.21 o 
   2  11  10        3.24       -3.58      8.18 o 
   3  11  10        5.60       10.23      9.21 o 
   4  11  10       17.00       14.75      7.35 o 
   5  11  10       31.31       34.57      7.70 o 
   6  11  10        3.59        6.12      7.63 o 
   0  12  10        1.70        4.26      6.99 o 
   1  12  10       14.17        5.28      7.50 o 
   2  12  10        3.92        1.02      8.87 o 
   3  12  10        0.01        3.58      8.52 o 
   4  12  10       20.22       15.26      7.96 o 
   5  12  10        4.75        7.97      7.27 o 
   1  13  10        0.75       -6.48      9.21 o 
   2  13  10        1.29        2.05      6.65 o 
   3  13  10        0.02       11.59      9.55 o 
   4  13  10        0.50        6.79      9.04 o 
  -2 -10  11       21.31       25.98      7.93 o 
  -1 -10  11        2.62        3.72      5.11 o 
   0 -10  11        5.83        0.68     10.57 o 
   1 -10  11        2.36        2.56      8.69 o 
  -3  -9  11        4.73        5.80      8.01 o 
  -2  -9  11        4.79        9.35     11.42 o 
  -1  -9  11        0.85        4.10      4.70 o 
   0  -9  11        1.09        3.18      6.51 o 
   1  -9  11        0.23        0.17     10.06 o 
   2  -9  11       20.38        2.39     12.27 o 
   3  -9  11        2.87        1.88     12.45 o 
  -3  -8  11        0.13       -1.02      6.48 o 
  -2  -8  11        3.24        4.31      6.29 o 
  -1  -8  11        2.15       -1.96      4.10 o 
   0  -8  11        4.85        4.29      5.73 o 
   1  -8  11       39.97       40.92     13.81 o 
   2  -8  11       37.48       24.38     10.74 o 
   3  -8  11        0.12        5.63     11.93 o 
   4  -8  11        0.81       -4.60     11.42 o 
  -4  -7  11       17.33       23.87     10.57 o 
  -3  -7  11       22.75       24.55     10.91 o 
  -2  -7  11       24.07       33.01      7.35 o 
  -1  -7  11       81.46       77.03      9.14 o 
   0  -7  11        7.76        1.95      4.27 o 
   1  -7  11      194.66      234.35     15.64 o 
   2  -7  11       94.47       91.38     16.54 o 
   3  -7  11       76.54       75.35     15.68 o 
   4  -7  11       39.04       30.69     13.47 o 
  -4  -6  11        0.25       -1.88     10.06 o 
  -3  -6  11        2.40       -2.56      6.82 o 
  -2  -6  11        8.70        5.11      6.48 o 
  -1  -6  11       33.96       22.16      5.66 o 
   0  -6  11       20.89       16.35      5.17 o 
   1  -6  11      873.80     1044.17     28.56 o 
   2  -6  11        7.91       30.35     12.10 o 
   3  -6  11        0.09        3.75     10.40 o 
   4  -6  11        0.07       -1.19      6.99 o 
   5  -6  11        1.02       -4.94     10.74 o 
  -4  -5  11       20.91       30.69     13.13 o 
  -3  -5  11        0.85       11.59     10.23 o 
  -2  -5  11        0.18       -5.97      8.01 o 
  -1  -5  11        1.64        4.69      5.46 o 
   0  -5  11      303.15      287.74     20.63 o 
   1  -5  11       60.75       83.29      9.59 o 
   2  -5  11      118.87      113.03     16.03 o 
   3  -5  11       49.18       57.11     13.30 o 
   4  -5  11        7.02        7.33     10.57 o 
   5  -5  11        1.21       -5.28     10.23 o 
  -5  -4  11        1.08       -7.84      8.18 o 
  -4  -4  11       65.01       73.14     14.32 o 
  -3  -4  11        5.43        2.73      7.50 o 
  -2  -4  11       38.06       34.95     10.91 o 
  -1  -4  11      500.03      475.52     17.38 o 
   0  -4  11        0.40        8.73      5.26 o 
   1  -4  11     2258.82     2754.05    116.18 o 
   2  -4  11      200.58      176.11     16.71 o 
   3  -4  11       59.88       52.00     11.25 o 
   4  -4  11        3.14        7.16      7.84 o 
   5  -4  11        0.63        1.36      7.33 o 
   6  -4  11        5.26        7.16     11.08 o 
  -5  -3  11        0.80       -5.46      7.84 o 
  -4  -3  11        5.04       -0.34     10.23 o 
  -3  -3  11        0.19        3.07     10.06 o 
  -2  -3  11        6.63        0.68      6.31 o 
  -1  -3  11      310.31      271.07     20.97 o 
   0  -3  11      847.84      832.09     22.41 o 
   1  -3  11      298.91      370.07     11.89 o 
   2  -3  11       88.40       91.36      8.88 o 
   3  -3  11      101.49       98.88     13.64 o 
   4  -3  11        1.30        9.89      9.72 o 
   5  -3  11        2.52        1.53      7.16 o 
   6  -3  11        0.69       -3.24      6.65 o 
  -5  -2  11        5.86       -5.63      7.84 o 
  -4  -2  11        2.80       -2.73     10.06 o 
  -3  -2  11      188.79      176.96     19.78 o 
  -2  -2  11      118.21      106.55     15.51 o 
  -1  -2  11       12.71        3.75      8.18 o 
   0  -2  11       25.06       23.68      4.36 o 
   1  -2  11      547.28      737.94     16.41 o 
   2  -2  11       15.58       16.41      4.23 o 
   3  -2  11        7.70        0.85      5.97 o 
   4  -2  11      107.53      117.46     16.03 o 
   5  -2  11        7.71       11.08     10.23 o 
   6  -2  11       10.02       -3.24      9.89 o 
  -5  -1  11       23.88       20.80     12.96 o 
  -4  -1  11       57.46       65.30     15.34 o 
  -3  -1  11      148.47      164.86     20.29 o 
  -2  -1  11        6.36       18.07      9.89 o 
  -1  -1  11        0.15        0.29      4.58 o 
   0  -1  11       18.55       10.81      3.30 o 
   1  -1  11       67.88       71.09      5.68 o 
   2  -1  11      112.79       96.59      6.45 o 
   3  -1  11       19.77       15.97      6.65 o 
   4  -1  11       14.98        4.94      8.69 o 
   5  -1  11        0.10        9.89     10.74 o 
   6  -1  11        4.22        0.51      6.65 o 
   7  -1  11        0.41       -3.58      6.65 o 
  -5   0  11        0.01        0.68     10.74 o 
  -4   0  11       11.67       13.30     11.76 o 
  -3   0  11        0.57       23.63     14.92 o 
  -2   0  11       14.63       12.89      6.17 o 
  -1   0  11       19.01       19.99      6.09 o 
   0   0  11        1.43        1.45      4.35 o 
   1   0  11        2.00        3.29      3.13 o 
   2   0  11       54.58       45.25      4.65 o 
   3   0  11        0.24       -1.09      4.75 o 
   4   0  11       68.14       96.32     18.75 o 
   5   0  11        7.75       16.03     10.57 o 
   6   0  11        2.68       -2.05      9.89 o 
   7   0  11        0.12       -5.28     10.40 o 
  -5   1  11        0.01        1.19     10.57 o 
  -4   1  11        0.12       -5.52      5.94 o 
  -3   1  11       36.43       52.73     11.00 o 
  -2   1  11        1.53       -1.40      3.92 o 
  -1   1  11        6.30        7.55      4.82 o 
   0   1  11        4.84       -0.67      4.28 o 
   1   1  11       54.57       64.18      5.35 o 
   2   1  11       43.82       46.88      5.19 o 
   3   1  11       18.39       11.85      4.94 o 
   4   1  11      172.41      137.03     10.85 o 
   5   1  11        0.27        4.77      9.04 o 
   6   1  11        4.60       14.15     10.40 o 
   7   1  11        6.14        0.68      9.55 o 
  -5   2  11        5.32        6.14      8.35 o 
  -4   2  11       48.27       55.11      8.23 o 
  -3   2  11        2.01       -0.54      5.41 o 
  -2   2  11      146.00      158.58     12.66 o 
  -1   2  11      140.45      150.74     16.37 o 
   0   2  11        0.51       -1.02      4.83 o 
   1   2  11        4.49        1.68      2.87 o 
   2   2  11       82.17       81.67      5.79 o 
   3   2  11        2.93        2.07      4.07 o 
   4   2  11        0.54        0.27      5.73 o 
   5   2  11        4.63        7.16      9.55 o 
   6   2  11        0.42       -0.51      7.50 o 
   7   2  11        1.67        3.75      9.04 o 
  -4   3  11        5.02       15.00      7.50 o 
  -3   3  11       10.70       13.12      6.18 o 
  -2   3  11       38.60       38.22     14.83 o 
  -1   3  11      104.43       97.29      9.62 o 
   0   3  11       92.91      103.97      9.28 o 
   1   3  11       65.24       74.78      5.67 o 
   2   3  11       48.93       31.50      5.70 o 
   3   3  11        7.35        4.13      8.52 o 
   4   3  11      172.91      175.22     12.60 o 
   5   3  11       12.18       14.67      5.82 o 
   6   3  11        2.04       -4.60     10.23 o 
   7   3  11        8.72       -3.41      8.52 o 
  -4   4  11        4.44       -4.26      8.18 o 
  -3   4  11       62.89       48.08     12.79 o 
  -2   4  11       78.92       85.06     12.36 o 
  -1   4  11      180.08      183.27     12.78 o 
   0   4  11        2.88       89.64     54.04 o 
   1   4  11      892.41     1030.40     38.87 o 
   2   4  11       12.71       16.30      5.65 o 
   3   4  11        1.79       -1.69      4.16 o 
   4   4  11      106.53      104.40      9.88 o 
   5   4  11        5.05        1.38      5.81 o 
   6   4  11        0.73        8.52      8.52 o 
   7   4  11        1.22       -3.24     11.25 o 
  -4   5  11       24.63        7.33      9.38 o 
  -3   5  11        5.55        2.22      7.84 o 
  -2   5  11       28.89       22.16      8.87 o 
  -1   5  11       82.42       94.71     10.36 o 
   0   5  11      318.93      301.51     24.89 o 
   1   5  11      358.12      459.28     28.30 o 
   2   5  11      138.75      120.17     14.24 o 
   3   5  11       77.76       77.27      6.66 o 
   4   5  11       13.71        7.44      3.83 o 
   5   5  11       12.45       16.49      5.96 o 
   6   5  11       11.47       11.43      5.21 o 
   7   5  11        2.55       -3.41      8.52 o 
  -3   6  11        1.10        6.99      9.89 o 
  -2   6  11        0.41       -5.28      9.04 o 
  -1   6  11       21.50       19.78     11.76 o 
   0   6  11        0.15       53.19     13.13 o 
   1   6  11     2662.70     3492.18     77.40 o 
   2   6  11      204.97      209.90      9.44 o 
   3   6  11       28.61       23.75      4.79 o 
   4   6  11      106.15       88.90      7.89 o 
   5   6  11        2.58        7.47      4.82 o 
   6   6  11        8.80        5.14      4.62 o 
   7   6  11        0.66       -1.95      6.33 o 
  -3   7  11       16.50        7.84     11.08 o 
  -2   7  11       50.27       49.61     11.59 o 
  -1   7  11       62.25       61.54     15.00 o 
   0   7  11       32.25       54.38     13.30 o 
   1   7  11        8.83       30.86     10.06 o 
   2   7  11       80.89       85.41     13.64 o 
   3   7  11       30.34       32.00      5.49 o 
   4   7  11        0.01       -5.00      4.23 o 
   5   7  11        0.86       -1.34      5.22 o 
   6   7  11        2.65        1.41      4.88 o 
   7   7  11        0.13       -0.08      8.92 o 
  -3   8  11        2.90        5.28      9.55 o 
  -2   8  11       27.15       21.31      9.55 o 
  -1   8  11        4.17       -1.88     11.08 o 
   0   8  11        3.56        0.68      6.31 o 
   1   8  11      724.49      977.04     42.45 o 
   2   8  11        2.68        3.75      9.72 o 
   3   8  11       24.23       15.69      5.78 o 
   4   8  11        3.74       -0.58      5.78 o 
   5   8  11        0.14       -2.39      5.97 o 
   6   8  11        6.39        0.15      6.35 o 
   7   8  11        0.06        5.60      9.28 o 
  -2   9  11        2.43        3.58     10.40 o 
  -1   9  11        0.45        2.56     11.08 o 
   0   9  11       12.10        2.22      9.38 o 
   1   9  11      116.93      145.25     17.73 o 
   2   9  11      144.73      162.64     19.09 o 
   3   9  11      138.05      137.41     17.22 o 
   4   9  11       19.15       28.37      7.69 o 
   5   9  11        1.02       -3.98      4.75 o 
   6   9  11        3.84       -5.67      7.27 o 
  -1  10  11        0.50       -4.77     10.91 o 
   0  10  11        0.01       -8.35      8.35 o 
   1  10  11       18.55       17.22     11.08 o 
   2  10  11       33.18       38.19     12.10 o 
   3  10  11        8.83        6.65      6.82 o 
   4  10  11        5.66       13.17      8.69 o 
   5  10  11        0.00        4.26      6.14 o 
   6  10  11        7.90        7.88      6.27 o 
   0  11  11        3.00        2.73      8.87 o 
   1  11  11        0.02        4.26      9.55 o 
   2  11  11       38.00       30.69      9.72 o 
   3  11  11        9.54       21.82     10.06 o 
   4  11  11       61.13       59.59      9.64 o 
   5  11  11        0.67        8.14      7.53 o 
   1  12  11        1.29        6.31     10.06 o 
   2  12  11        2.28        0.85      6.65 o 
   3  12  11        2.39        2.73      6.65 o 
   4  12  11        0.18       17.22     11.42 o 
  -1  -9  12       32.34       20.32      6.84 o 
   0  -9  12       36.95       38.19      8.06 o 
   1  -9  12        4.34        6.31     11.42 o 
   2  -9  12        4.48        1.02     11.93 o 
  -2  -8  12        0.00       -3.41      6.65 o 
  -1  -8  12       24.87       17.89      7.21 o 
   0  -8  12        6.52       -1.96      5.76 o 
   1  -8  12        1.40       -0.17     10.74 o 
   2  -8  12        1.23       -8.87      8.01 o 
   3  -8  12        2.68        9.38     13.30 o 
  -3  -7  12       22.15       26.60     11.76 o 
  -2  -7  12        8.12        6.82      7.33 o 
  -1  -7  12       19.14        9.96      6.69 o 
   0  -7  12        0.42        0.10      4.60 o 
   1  -7  12       29.10       26.43     10.31 o 
   2  -7  12        8.75        3.92     11.59 o 
   3  -7  12        8.25       12.79     12.62 o 
   4  -7  12        1.76       -7.67     11.42 o 
  -3  -6  12        0.28        1.70     10.40 o 
  -2  -6  12        3.91        4.60      6.65 o 
  -1  -6  12       55.81       70.66      9.22 o 
   0  -6  12       46.52       44.35      7.05 o 
   1  -6  12        3.51        6.57      4.87 o 
   2  -6  12        1.04       -6.82     10.40 o 
   3  -6  12        0.02        0.34      7.67 o 
   4  -6  12        1.93       -7.33     10.91 o 
  -4  -5  12        0.92        4.43      8.18 o 
  -3  -5  12       10.62       13.47     10.74 o 
  -2  -5  12       16.21       26.94     10.74 o 
  -1  -5  12       23.23       25.40      9.89 o 
   0  -5  12       36.79       23.11      6.81 o 
   1  -5  12      189.09      241.21     14.46 o 
   2  -5  12       29.60       34.95     10.06 o 
   3  -5  12       71.42       74.67     15.00 o 
   4  -5  12        5.17       -1.70      8.01 o 
   5  -5  12        1.73       -4.26     11.25 o 
  -4  -4  12       10.12       21.14     10.06 o 
  -3  -4  12       29.45       50.12     12.10 o 
  -2  -4  12       44.44       52.00     12.96 o 
  -1  -4  12      153.25      140.65     15.34 o 
   0  -4  12       19.81       17.99      6.39 o 
   1  -4  12       40.46       49.45      7.21 o 
   2  -4  12      234.65      250.07     23.70 o 
   3  -4  12        1.48       14.66     11.25 o 
   4  -4  12        9.71       -4.60     10.06 o 
   5  -4  12        0.93        0.17     10.74 o 
  -4  -3  12       12.05       18.07     10.23 o 
  -3  -3  12        8.33        7.84      8.18 o 
  -2  -3  12        0.01       -1.19      6.82 o 
  -1  -3  12        0.00        1.19      8.35 o 
   0  -3  12       35.29       30.97      6.36 o 
   1  -3  12      246.72      348.20     15.36 o 
   2  -3  12       27.54       25.74      5.03 o 
   3  -3  12       50.33       56.60     11.42 o 
   4  -3  12        0.00        0.34      9.72 o 
   5  -3  12        0.01        2.73      7.84 o 
   6  -3  12        0.43       -6.99     10.06 o 
  -4  -2  12       36.23       18.75     10.40 o 
  -3  -2  12        1.94       18.07     11.93 o 
  -2  -2  12      271.87      221.12     21.82 o 
  -1  -2  12       26.50       22.84      9.55 o 
   0  -2  12      112.45       98.29      9.21 o 
   1  -2  12       52.19       58.31      5.78 o 
   2  -2  12       74.22       70.58      6.33 o 
   3  -2  12       70.33       95.30     14.49 o 
   4  -2  12        6.91       12.96      9.72 o 
   5  -2  12        0.08        1.70      9.89 o 
   6  -2  12        3.98        2.73     11.59 o 
  -4  -1  12        6.85        9.38     11.93 o 
  -3  -1  12       16.05       14.49     11.08 o 
  -2  -1  12       96.79      125.99     17.90 o 
  -1  -1  12       54.81       39.39      8.95 o 
   0  -1  12      137.23      126.49      9.99 o 
   1  -1  12       44.20       53.88      5.47 o 
   2  -1  12        1.40        5.74      4.73 o 
   3  -1  12       50.88       58.69      7.91 o 
   4  -1  12        1.30        9.38      7.33 o 
   5  -1  12        4.04        0.17      6.99 o 
   6  -1  12       14.86       15.34      9.72 o 
  -4   0  12       47.15       51.14     15.17 o 
  -3   0  12        2.94       10.06     10.91 o 
  -2   0  12      927.72      778.64     70.15 o 
  -1   0  12      153.74      136.41     11.07 o 
   0   0  12        8.27        5.83      4.76 o 
   1   0  12        0.47        1.19      3.70 o 
   2   0  12        2.83       11.51      3.77 o 
   3   0  12        0.99       -4.68      4.54 o 
   4   0  12        1.18        2.22      4.46 o 
   5   0  12        0.13       -9.38      9.21 o 
   6   0  12       59.07       86.43     21.48 o 
   7   0  12        0.45       -1.70     15.68 o 
  -4   1  12       26.78       36.48     12.27 o 
  -3   1  12       84.32       76.65     10.56 o 
  -2   1  12       31.33       34.13      7.86 o 
  -1   1  12       14.22        6.44      5.70 o 
   0   1  12        8.70        2.47      4.94 o 
   1   1  12        0.05       -2.45      3.53 o 
   2   1  12        0.01       -3.02      2.90 o 
   3   1  12        3.65        2.93      4.53 o 
   4   1  12        0.40       -4.90      4.00 o 
   5   1  12        0.78        2.39      9.38 o 
   6   1  12       30.49       38.36     11.08 o 
   7   1  12        3.03        1.19     10.74 o 
  -4   2  12        2.66       10.32      7.52 o 
  -3   2  12        1.30        5.83      6.89 o 
  -2   2  12      233.75      196.17     26.60 o 
  -1   2  12        9.35        6.91      4.61 o 
   0   2  12       14.97        6.79      4.83 o 
   1   2  12        1.48       -2.06      4.88 o 
   2   2  12        3.87        2.91      5.60 o 
   3   2  12       36.43       31.32      6.02 o 
   4   2  12        0.05        0.01      4.20 o 
   5   2  12       13.65       17.16      6.35 o 
   6   2  12       73.28       73.65     16.20 o 
   7   2  12        0.12      -14.49     11.25 o 
  -4   3  12        0.33       -0.04      7.33 o 
  -3   3  12       13.98       33.76      9.12 o 
  -2   3  12        2.49        1.85      6.45 o 
  -1   3  12        6.15       -0.73      6.22 o 
   0   3  12      282.04      287.95     15.10 o 
   1   3  12      140.69      135.88     15.17 o 
   2   3  12       33.61       31.95      5.99 o 
   3   3  12       19.03       16.37      5.90 o 
   4   3  12        0.14       -5.00      4.18 o 
   5   3  12        6.33        6.20      6.43 o 
   6   3  12        0.09        0.68     11.08 o 
   7   3  12        0.03       -9.89     11.25 o 
  -4   4  12       14.64       22.03      8.31 o 
  -3   4  12        2.17        2.27      6.57 o 
  -2   4  12       26.69       24.24      8.03 o 
  -1   4  12       92.06       80.73      9.76 o 
   0   4  12      256.00      253.12     14.40 o 
   1   4  12       89.55       84.05     12.96 o 
   2   4  12       17.70       14.90      5.26 o 
   3   4  12       47.86       50.52      7.41 o 
   4   4  12        2.54        6.36      7.25 o 
   5   4  12        0.00       -5.69      5.53 o 
   6   4  12       67.76       63.42     15.85 o 
   7   4  12        0.16       -2.05     12.10 o 
  -3   5  12        1.63       12.96     10.74 o 
  -2   5  12       14.71       12.43      7.38 o 
  -1   5  12       19.63       17.55      6.88 o 
   0   5  12        0.05        0.17      6.99 o 
   1   5  12      756.50      935.61     40.23 o 
   2   5  12        8.22       36.99     11.59 o 
   3   5  12        0.00        5.50      5.12 o 
   4   5  12       21.00       20.09      7.21 o 
   5   5  12       10.86        3.16      6.46 o 
   6   5  12       23.07       25.34      8.56 o 
   7   5  12        3.21       -7.50     12.10 o 
  -3   6  12        0.33       12.10     11.42 o 
  -2   6  12        2.41      -10.40      7.16 o 
  -1   6  12        4.33       -2.39      9.89 o 
   0   6  12       98.91       90.02     15.34 o 
   1   6  12       96.59      143.55     18.41 o 
   2   6  12        0.16       11.08      8.18 o 
   3   6  12        2.76        4.29      4.21 o 
   4   6  12       24.11       12.62      4.16 o 
   5   6  12        3.00        2.62      4.63 o 
   6   6  12       23.60       46.91      8.13 o 
   7   6  12        0.60        2.30      6.77 o 
  -2   7  12        0.11       -2.56     10.91 o 
  -1   7  12        6.36        5.11     10.74 o 
   0   7  12      115.88      125.31     17.22 o 
   1   7  12      387.63      384.78     27.79 o 
   2   7  12      218.36      291.70     24.55 o 
   3   7  12      164.20      134.96      9.95 o 
   4   7  12        1.38        2.97      4.70 o 
   5   7  12        1.54        2.22      5.41 o 
   6   7  12        4.34       10.77      6.96 o 
  -2   8  12        4.97       -2.39     11.25 o 
  -1   8  12       24.06       16.54     12.45 o 
   0   8  12       51.14       40.57     12.62 o 
   1   8  12       34.94       17.05     10.74 o 
   2   8  12       38.67       48.08     11.59 o 
   3   8  12       73.93       67.34     13.98 o 
   4   8  12       15.65       11.20      5.27 o 
   5   8  12        0.42        1.23      5.47 o 
   6   8  12        0.15       -7.85      5.90 o 
  -1   9  12       29.83       14.32      9.72 o 
   0   9  12        4.99       -0.68      6.65 o 
   1   9  12       40.79       25.91      9.89 o 
   2   9  12       16.51        2.05      9.55 o 
   3   9  12       11.55        9.04      7.33 o 
   4   9  12        2.93        7.33      8.18 o 
   5   9  12        0.21        3.29      4.94 o 
   6   9  12        0.08       -2.12      5.42 o 
  -1  10  12       55.01       60.86     16.37 o 
   0  10  12        4.50        7.67      7.84 o 
   1  10  12        5.26       10.23     10.23 o 
   2  10  12       10.81        4.94      7.50 o 
   3  10  12        0.08        2.56      6.82 o 
   4  10  12        1.59       23.19     11.76 o 
   5  10  12        1.27        2.22      6.87 o 
   1  11  12        2.31        7.84      9.89 o 
   2  11  12        5.82        3.92      9.38 o 
   3  11  12        7.82       15.51     10.23 o 
   4  11  12        1.10       12.62     11.08 o 
  -1  -8  13        1.07       -3.18      6.39 o 
   0  -8  13       15.04       15.34      7.50 o 
   1  -8  13        1.30        4.43     10.74 o 
  -2  -7  13       14.31       12.45      8.69 o 
  -1  -7  13        2.34       -1.19      6.48 o 
   0  -7  13        4.81        5.13      5.39 o 
   1  -7  13        3.59        7.16      6.18 o 
   2  -7  13        0.16       -1.02     11.76 o 
   3  -7  13       65.11       47.05     13.98 o 
  -3  -6  13        4.62        4.26      8.01 o 
  -2  -6  13        8.07       10.40      8.01 o 
  -1  -6  13        0.85        8.01      9.89 o 
   0  -6  13        6.82        7.59      6.27 o 
   1  -6  13        1.67       -2.81      5.74 o 
   2  -6  13        7.56       14.32      9.55 o 
   3  -6  13      178.55      218.05     23.19 o 
   4  -6  13        2.47       88.48     19.09 o 
  -3  -5  13        1.07        2.05      8.01 o 
  -2  -5  13       16.81       15.00      8.35 o 
  -1  -5  13       14.50       19.26      9.72 o 
   0  -5  13        0.00        2.49      4.64 o 
   1  -5  13       62.49       54.04     11.76 o 
   2  -5  13       35.42       39.72     12.45 o 
   3  -5  13      152.44      193.50     22.16 o 
   4  -5  13       14.87       12.79     12.62 o 
  -3  -4  13       12.76       20.97      9.89 o 
  -2  -4  13       23.29       23.02      9.72 o 
  -1  -4  13        3.78        6.31      8.69 o 
   0  -4  13       35.13       18.75      8.35 o 
   1  -4  13       21.55       25.87      6.62 o 
   2  -4  13       38.33       49.72      8.51 o 
   3  -4  13      458.22      498.66     31.54 o 
   4  -4  13       43.97       42.11     13.98 o 
   5  -4  13        0.14        7.16      9.04 o 
  -3  -3  13        3.56        4.94      8.69 o 
  -2  -3  13       10.71       17.22      9.21 o 
  -1  -3  13       12.83       11.59      9.55 o 
   0  -3  13        0.01       -3.07      7.16 o 
   1  -3  13       70.93       62.82      8.14 o 
   2  -3  13      245.64      224.61     13.53 o 
   3  -3  13       34.44       36.14     12.79 o 
   4  -3  13       47.98       49.61     14.15 o 
   5  -3  13        0.41        0.85      8.18 o 
  -3  -2  13        6.90        9.21      8.52 o 
  -2  -2  13       31.93       33.93     10.40 o 
  -1  -2  13        4.63       -4.94      8.35 o 
   0  -2  13        2.95        4.77      7.50 o 
   1  -2  13      102.18      100.04      9.31 o 
   2  -2  13       64.84       76.17      8.39 o 
   3  -2  13      518.02      520.66     29.66 o 
   4  -2  13       32.05       15.34      8.87 o 
   5  -2  13        9.32        6.14     11.25 o 
   6  -2  13       14.76       12.96     12.45 o 
  -4  -1  13       30.48       47.91     13.47 o 
  -3  -1  13        1.96        4.60     11.42 o 
  -2  -1  13       30.17       19.26     10.57 o 
  -1  -1  13       24.82        5.11      7.33 o 
   0  -1  13        5.17        2.21      5.29 o 
   1  -1  13      189.05      182.04      9.20 o 
   2  -1  13      154.60      164.88      8.93 o 
   3  -1  13      253.34      287.80     21.40 o 
   4  -1  13       51.48       58.82     13.64 o 
   5  -1  13       49.01       41.09     13.81 o 
   6  -1  13        2.82       -2.22      8.69 o 
  -4   0  13        7.97        0.34     12.10 o 
  -3   0  13        9.42        7.67     11.59 o 
  -2   0  13        1.13        5.63     10.40 o 
  -1   0  13       41.87       42.17      8.01 o 
   0   0  13        1.53        1.22      4.10 o 
   1   0  13        0.05        5.66      4.99 o 
   2   0  13       27.15       36.51      5.15 o 
   3   0  13       74.45       72.14      8.85 o 
   4   0  13        1.41        0.41      4.09 o 
   5   0  13       19.14       36.65     13.81 o 
   6   0  13       35.00       50.80     12.10 o 
  -3   1  13       10.93        0.51     10.74 o 
  -2   1  13        2.32        4.72      6.23 o 
  -1   1  13      206.13      208.45     14.46 o 
   0   1  13      111.38       85.59      9.27 o 
   1   1  13       33.41       35.82      6.80 o 
   2   1  13        2.68        2.97      4.51 o 
   3   1  13       31.52       25.57      5.48 o 
   4   1  13        5.22        1.14      6.90 o 
   5   1  13        1.12       -4.94     12.62 o 
   6   1  13        5.72       12.45     12.45 o 
  -3   2  13        0.04       -5.11      6.75 o 
  -2   2  13       45.77       51.12      8.98 o 
  -1   2  13       23.78       23.44      6.99 o 
   0   2  13      107.39      104.34     10.12 o 
   1   2  13        0.24        1.53      7.16 o 
   2   2  13        4.42        1.35      6.14 o 
   3   2  13        0.52        0.38      5.42 o 
   4   2  13        1.59       -1.92      5.66 o 
   5   2  13        0.03       -5.75      4.09 o 
   6   2  13        5.46       10.23     10.91 o 
  -3   3  13        0.03        4.22      7.65 o 
  -2   3  13       13.88       16.38      6.56 o 
  -1   3  13       12.23       10.39      6.81 o 
   0   3  13        0.02       -0.15      6.14 o 
   1   3  13       61.15       85.92     13.98 o 
   2   3  13       44.00       47.39     10.57 o 
   3   3  13       92.43       81.37      8.74 o 
   4   3  13        2.50        2.75      5.03 o 
   5   3  13        2.26       -4.47      6.92 o 
   6   3  13       13.18       17.90     12.79 o 
  -3   4  13       26.71       35.07      9.50 o 
  -2   4  13       43.43       57.71      9.97 o 
  -1   4  13        5.56       -0.92      5.90 o 
   0   4  13       32.58       32.90     11.42 o 
   1   4  13       60.88       83.20     13.30 o 
   2   4  13       67.26      123.77     17.22 o 
   3   4  13      261.02      238.98     19.52 o 
   4   4  13        0.07        2.98      6.14 o 
   5   4  13       13.22        6.97      7.65 o 
   6   4  13       12.71       10.40     12.79 o 
  -3   5  13        0.02       -1.36      9.21 o 
  -2   5  13        4.86       14.82      6.82 o 
  -1   5  13        4.47        4.09      9.38 o 
   0   5  13        0.42       -1.70      9.04 o 
   1   5  13       79.40       84.22     15.00 o 
   2   5  13      181.91      154.46     17.22 o 
   3   5  13      356.35      369.69     17.45 o 
   4   5  13       37.36       44.10      8.52 o 
   5   5  13       25.12       18.82      8.14 o 
   6   5  13        7.61        3.52      6.59 o 
  -2   6  13        0.59        1.96      8.01 o 
  -1   6  13        1.10       -3.24      9.55 o 
   0   6  13       22.32       12.27      8.69 o 
   1   6  13        1.50        8.52     10.06 o 
   2   6  13        2.27       61.71     13.98 o 
   3   6  13      897.70     1017.44     43.98 o 
   4   6  13       36.24       33.47      7.55 o 
   5   6  13       16.77       11.16      6.72 o 
   6   6  13       35.03       49.48     11.15 o 
  -2   7  13        6.47        9.38     12.96 o 
  -1   7  13       20.00       21.31     11.93 o 
   0   7  13       12.54       21.65      9.89 o 
   1   7  13       25.66       34.78     10.74 o 
   2   7  13       11.14        9.38      8.35 o 
   3   7  13        1.93        7.50      8.35 o 
   4   7  13       14.20       10.33      4.86 o 
   5   7  13       19.76       20.46      6.51 o 
   6   7  13        4.41       10.27      6.51 o 
  -1   8  13        0.10        5.46     10.91 o 
   0   8  13       19.79       16.71      9.89 o 
   1   8  13        3.06       -1.36      7.16 o 
   2   8  13       16.18       25.23     12.27 o 
   3   8  13      444.82      450.59     31.20 o 
   4   8  13       51.57       58.29      7.29 o 
   5   8  13        0.17       -1.57      4.76 o 
   6   8  13       14.77       11.86      5.66 o 
   0   9  13       14.55        9.72     11.25 o 
   1   9  13        5.43        0.68      8.52 o 
   2   9  13        2.76       10.57     10.23 o 
   3   9  13      134.91      140.99     18.07 o 
   4   9  13        9.82       10.06     11.42 o 
   5   9  13       36.25       38.52      6.96 o 
   1  10  13        0.57        1.53     10.57 o 
   2  10  13        6.42       15.51     11.08 o 
   3  10  13       93.68       86.78     14.66 o 
   4  10  13        0.78        6.48      8.52 o 
   3  11  13       24.31       20.46     10.74 o 
   0  -7  14       18.40       13.86      6.46 o 
   1  -7  14       39.18       48.54      9.26 o 
  -1  -6  14       10.52       16.03     10.74 o 
   0  -6  14        1.25        1.70      6.82 o 
   1  -6  14       27.45       24.12      7.13 o 
   2  -6  14       22.85       20.97     12.79 o 
  -2  -5  14       19.33       36.82     12.79 o 
  -1  -5  14       21.00       12.96     10.23 o 
   0  -5  14        1.56       -0.17      8.35 o 
   1  -5  14        2.15        0.11      5.98 o 
   2  -5  14        8.44        0.17     10.40 o 
   3  -5  14       27.27       15.85      9.55 o 
  -2  -4  14       16.69       21.31     12.10 o 
  -1  -4  14        2.49       -7.33      5.63 o 
   0  -4  14        3.33       -1.19      5.80 o 
   1  -4  14       10.92        4.10      6.08 o 
   2  -4  14        1.22        8.07      6.82 o 
   3  -4  14        2.02        7.50     11.08 o 
   4  -4  14       22.81        6.14     12.96 o 
  -2  -3  14        6.15       11.59      8.35 o 
  -1  -3  14        0.02        1.02      6.31 o 
   0  -3  14        3.38        4.43      8.35 o 
   1  -3  14        3.83       -2.39      8.35 o 
   2  -3  14        3.22       -1.68      4.63 o 
   3  -3  14       26.59       63.93     14.66 o 
   4  -3  14        3.90       12.96     12.27 o 
   5  -3  14       65.61       51.32     13.64 o 
  -3  -2  14        1.89       -3.41     11.76 o 
  -2  -2  14        4.18        0.00     10.57 o 
  -1  -2  14       42.29       27.96     11.59 o 
   0  -2  14      200.14      168.44     17.90 o 
   1  -2  14       70.97       68.02     12.45 o 
   2  -2  14        0.10        4.87      5.29 o 
   3  -2  14        0.24        4.94      9.89 o 
   4  -2  14      114.28       98.03     16.71 o 
   5  -2  14        0.79        3.75     12.10 o 
  -3  -1  14        0.25       -4.77      8.18 o 
  -2  -1  14       29.29       31.37     13.13 o 
  -1  -1  14        6.98        5.28      9.55 o 
   0  -1  14      101.47       93.77     13.13 o 
   1  -1  14        0.03        4.88      5.27 o 
   2  -1  14       75.24       62.91      6.36 o 
   3  -1  14       17.78       18.07      9.72 o 
   4  -1  14       22.65       32.22     11.93 o 
   5  -1  14        4.08        1.53     11.25 o 
  -3   0  14        7.01       19.09     12.96 o 
  -2   0  14        3.85        1.70     10.40 o 
  -1   0  14       54.78       51.49     13.13 o 
   0   0  14      380.15      309.11     16.20 o 
   1   0  14      112.12      103.62      9.88 o 
   2   0  14        8.09       37.25      6.86 o 
   3   0  14       11.27       12.19      6.25 o 
   4   0  14       10.35        8.87      5.53 o 
   5   0  14        0.76        1.02     10.57 o 
  -3   1  14        2.82        2.56      8.18 o 
  -2   1  14       35.84       47.22     12.79 o 
  -1   1  14        5.72        9.33      6.55 o 
   0   1  14        1.93        1.25      5.60 o 
   1   1  14        7.36        2.39      6.65 o 
   2   1  14       11.42       12.10      8.52 o 
   3   1  14        8.83       16.40      6.33 o 
   4   1  14        2.46        5.19      6.33 o 
   5   1  14       11.99       30.35     15.17 o 
   6   1  14        0.02        9.55     17.22 o 
  -3   2  14        0.50       -5.11     10.91 o 
  -2   2  14        0.15       -6.05      6.43 o 
  -1   2  14        0.18        4.77      6.75 o 
   0   2  14      296.05      243.27     14.88 o 
   1   2  14       90.71       63.42     11.59 o 
   2   2  14       16.74       15.17      9.55 o 
   3   2  14       18.52       11.95      9.80 o 
   4   2  14        9.55       45.55     45.60 o 
   5   2  14        0.98        7.07      6.39 o 
   6   2  14        0.96        0.34     10.91 o 
  -2   3  14        3.02       -2.35      6.79 o 
  -1   3  14        0.04       -1.49      6.31 o 
   0   3  14       52.46       43.64     10.74 o 
   1   3  14        2.76        0.68      8.18 o 
   2   3  14      180.47      165.37     18.07 o 
   3   3  14       30.88       43.63      8.62 o 
   4   3  14        2.60        7.74     19.18 o 
   5   3  14        3.20        7.04      6.02 o 
   6   3  14        0.32       -4.43     10.74 o 
  -2   4  14        0.17        3.82      7.27 o 
  -1   4  14        9.95        2.39      9.89 o 
   0   4  14      123.09      135.02     18.07 o 
   1   4  14       66.59       58.99     11.93 o 
   2   4  14       19.61       26.77     10.06 o 
   3   4  14       38.37       43.98     12.10 o 
   4   4  14        6.00        3.86      5.65 o 
   5   4  14        0.06        4.41      5.77 o 
   6   4  14        1.30        4.03      7.45 o 
  -2   5  14        8.75        4.43     10.91 o 
  -1   5  14        1.22       -3.07      7.16 o 
   0   5  14        8.74       11.93     10.74 o 
   1   5  14        6.73       14.83     10.57 o 
   2   5  14        9.59        8.52      9.89 o 
   3   5  14       59.62       57.62     13.81 o 
   4   5  14        1.44        7.12      5.82 o 
   5   5  14        0.54        7.09      6.67 o 
   6   5  14        4.58        5.11      7.66 o 
  -1   6  14       19.96       39.55     13.30 o 
   0   6  14        8.56        2.73     10.06 o 
   1   6  14        3.67       10.06     10.74 o 
   2   6  14        4.35        5.80      7.33 o 
   3   6  14        3.62       14.32     10.91 o 
   4   6  14        9.81       21.34      7.84 o 
   5   6  14        6.69        6.37      6.51 o 
   6   6  14        7.17        8.74      7.89 o 
  -1   7  14       41.64       54.73     14.49 o 
   0   7  14        0.10       -1.36     10.40 o 
   1   7  14        3.97        8.87      8.35 o 
   2   7  14       43.11       29.66     12.27 o 
   3   7  14      113.75      151.22     19.78 o 
   4   7  14       13.67        8.52     10.91 o 
   5   7  14      102.55      120.21     13.48 o 
   0   8  14        0.00       -7.84     10.91 o 
   1   8  14       18.48       19.44      9.55 o 
   2   8  14       43.32       45.86     12.10 o 
   3   8  14       29.65       20.29     13.30 o 
   4   8  14        7.61       24.55     12.62 o 
   5   8  14        7.62        7.37      6.18 o 
   1   9  14       32.78       42.96     12.27 o 
   2   9  14        5.21       13.81     11.08 o 
   3   9  14       63.44       83.20     16.37 o 
   4   9  14       20.91       26.08     10.40 o 
   0  -5  15        1.32       -1.53      8.69 o 
   1  -5  15        0.08        4.09      8.01 o 
   2  -5  15        0.82        4.77      8.52 o 
  -1  -4  15        0.27       -0.51      9.72 o 
   0  -4  15       17.45       17.05     10.23 o 
   1  -4  15        4.65       -4.26      7.50 o 
   2  -4  15       14.03       10.88      6.94 o 
   3  -4  15        0.46        2.05     11.25 o 
  -1  -3  15        4.12       -4.09      8.69 o 
   0  -3  15       18.90       14.32      9.55 o 
   1  -3  15        2.63       13.64      9.38 o 
   2  -3  15        0.02        2.84      5.82 o 
   3  -3  15        6.73       -3.07     10.23 o 
   4  -3  15       18.64       12.10     12.96 o 
  -2  -2  15       13.94       19.26     12.45 o 
  -1  -2  15        0.11        0.34      9.55 o 
   0  -2  15       10.64       22.33      9.89 o 
   1  -2  15        3.70        1.02      7.84 o 
   2  -2  15        5.37       -0.17      8.52 o 
   3  -2  15        1.80       -5.63      6.82 o 
   4  -2  15        1.45       -6.48     10.57 o 
  -2  -1  15       10.84       11.59      9.55 o 
  -1  -1  15        0.30        1.70     10.06 o 
   0  -1  15        0.01       -3.24      7.84 o 
   1  -1  15        0.00        0.51      8.52 o 
   2  -1  15        5.03        6.99      7.16 o 
   3  -1  15       46.49       44.22      8.61 o 
   4  -1  15       42.95       36.99     10.91 o 
  -2   0  15        0.79        4.77     11.25 o 
  -1   0  15        2.75        4.26      7.50 o 
   0   0  15       18.67       21.48     10.23 o 
   1   0  15        0.90        1.36      7.16 o 
   2   0  15       11.12       11.76      8.35 o 
   3   0  15       36.43       43.44      7.40 o 
   4   0  15       55.89       48.47      8.66 o 
   5   0  15       81.47       94.96     17.90 o 
  -2   1  15        8.36        5.80      9.21 o 
  -1   1  15        0.07        1.36     10.40 o 
   0   1  15       13.55        9.45      5.49 o 
   1   1  15       34.57       35.29     11.25 o 
   2   1  15      114.68      111.16     15.51 o 
   3   1  15       30.30       23.89     12.10 o 
   4   1  15       22.06       25.82      7.88 o 
   5   1  15       70.03       67.34     15.51 o 
  -2   2  15       14.23       24.72     13.81 o 
  -1   2  15        7.31        4.39      6.81 o 
   0   2  15       13.21       18.41     10.06 o 
   1   2  15       69.36       61.20     12.45 o 
   2   2  15        4.07        2.73      6.31 o 
   3   2  15        0.00       -2.39      5.80 o 
   4   2  15        0.54        4.24      6.27 o 
   5   2  15        4.87        6.89      8.34 o 
  -1   3  15       19.36       22.67     11.59 o 
   0   3  15        2.25       19.78     10.57 o 
   1   3  15       19.26       22.16     10.23 o 
   2   3  15       12.94        8.01     10.06 o 
   3   3  15       14.20       20.29     11.08 o 
   4   3  15       18.39       15.77      8.15 o 
   5   3  15       60.24       52.74      9.28 o 
  -1   4  15        8.87       -2.90     10.23 o 
   0   4  15       17.64       17.90      9.04 o 
   1   4  15       11.22        6.48      7.16 o 
   2   4  15        7.32        8.69     10.91 o 
   3   4  15       35.04       67.34     14.32 o 
   4   4  15       51.80       54.31      9.09 o 
   5   4  15       65.87       60.16     10.21 o 
  -1   5  15        6.43        3.92      8.35 o 
   0   5  15       32.96       31.88     10.57 o 
   1   5  15        1.75        9.38     10.40 o 
   2   5  15        0.83        4.43      8.35 o 
   3   5  15       13.41       25.06     11.93 o 
   4   5  15       36.98       49.27     14.15 o 
   5   5  15      148.96      153.97     14.56 o 
   0   6  15       14.29       25.40     12.62 o 
   1   6  15        5.88        1.53     10.40 o 
   2   6  15       16.36       12.62      9.04 o 
   3   6  15        0.01        8.18     11.25 o 
   4   6  15        2.45        7.67      8.35 o 
   5   6  15      164.82      164.21     14.51 o 
   1   7  15        0.76       14.83     11.76 o 
   2   7  15        1.58       12.27      8.52 o 
   3   7  15        1.90       13.47     11.76 o 
   4   7  15        8.58        6.48      9.04 o 
   2   8  15        0.06        9.55     11.08 o 
   3   8  15        2.86       -4.09     10.74 o 
   1  -3  16       27.54       27.96     11.08 o 
   0  -2  16        0.72        7.16      8.35 o 
   1  -2  16        4.82        0.85      8.35 o 
   3  -2  16       17.06       17.56     11.42 o 
   0  -1  16       11.96        5.11      9.21 o 
   3  -1  16        7.23        8.14      6.05 o 
   2   0  16      117.12      100.76     15.00 o 
   3   0  16        0.01        3.92      9.21 o 
   1   1  16        0.76       12.10     10.06 o 
   2   1  16        3.59        1.36      5.97 o 
   3   1  16        0.85       13.13      9.55 o 
   4   1  16        5.50        6.54      7.16 o 
   0   2  16        3.93        8.69      9.89 o 
   1   2  16       10.81       15.51      9.04 o 
   2   2  16       83.76       60.35     13.64 o 
   3   2  16       48.07       43.30     12.45 o 
   4   2  16       27.24       27.29      8.54 o 
   0   3  16        8.02        3.75      7.50 o 
   1   3  16        3.72       15.51     12.96 o 
   2   3  16       18.01       10.74      8.01 o 
   3   3  16       30.75       35.12     12.27 o 
   4   3  16       16.59       20.80      9.72 o 
   0   4  16        0.21       -3.92     10.23 o 
   1   4  16        0.82        3.41      7.16 o 
   2   4  16      110.32       92.57     15.68 o 
   3   4  16        0.43        9.72     11.08 o 
   4   4  16        1.93       -2.22      7.33 o 
   1   5  16       12.19       16.20     11.42 o 
   2   5  16        2.84       10.57     12.10 o 
   3   5  16        6.98       13.81      8.35 o 
   2   6  16       17.07       10.74     12.62 o 
   3   6  16        3.78       11.42     11.42 o 
                                                 
